# Supplementary material for: Leaf metabolic signatures induced by real and simulated herbivory in black mustard (Brassica nigra)
Source: Metabolomics. 2019 Sep 28;15(10):130. doi: 10.1007/s11306-019-1592-4 (PMC6765471; doi:10.1007/s11306-019-1592-4)
Supplement: Supplementary file 2 — Supplementary material 2 (XLSX 415 kb) [file 11306_2019_1592_MOESM2_ESM.xlsx]

## Sheet: Summary info
Dataset	Analysis	Data type / Scope	Metabolites	Organism
Dataset S1	GC-TOF-MS	Qualitative / metabolite identifications + Quantitative / sample run dataset	amino acid, organic acids, sugars, fatty acid, amines	Brassica nigra
Dataset S2	GC-TOF-MS	Qualitative / metabolite identifications + Quantitative / sample run dataset	amino acid, organic acids, sugars, fatty acid, amines	Brassica nigra
Dataset S3	GC-TOF-MS	Qualitative / metabolite identifications + Quantitative / sample run dataset	amino acid, organic acids, sugars, fatty acid, amines	Brassica nigra
Dataset S4	LC-TOF-MS	Qualitative / metabolite identifications + Quantitative / sample run dataset	glucosinolates, hydroxycinnamic acid derivatives, phenylpropanoids	Brassica nigra
Dataset S5	LC-TOF-MS	Qualitative / metabolite identifications + Quantitative / sample run dataset	glucosinolates, hydroxycinnamic acid derivatives, phenylpropanoids	Brassica nigra
	Treatments		Sample / leaf position
Dataset S1	control (C); methyl jasmonate (M); caterpillar herbivory (P); methyl jasmonate + caterpillar herbivory (MP)		Leaf central position (L4)	Brassica nigra
Dataset S2	control (C); methyl jasmonate (M); caterpillar herbivory (P); methyl jasmonate + caterpillar herbivory (MP)		Leaf central position (L4)	Brassica nigra
Dataset S3	control (C); methyl jasmonate (M); low leaves (L); mid leaves (M); top leaves (T)		Leaf ontogeny positions (L1-L8)	Brassica nigra
Dataset S4	control (C); methyl jasmonate (M); caterpillar herbivory (P); methyl jasmonate + caterpillar herbivory (MP)		Leaf central position (L4)	Brassica nigra
Dataset S5	control (C); methyl jasmonate (M); caterpillar herbivory (P); methyl jasmonate + caterpillar herbivory (MP)		Leaf ontogeny positions (L1-L5)	Brassica nigra

## Sheet: Dataset S1
Brassica nigra - Primary metabolism (GC-TOF-MS)
							Treatments	C1	C2	C3	C4	C5	C6	C7	C8	C9	C10	M1	M2	M3	M4	M5	M6	M7	M8	M9	M10	P1	P2	P3	P4	P5	P6	P7	P8	P9	P10	P11	P12	P13	P14	P15	P16	P17	P18	MP1	MP2	MP3	MP4
Analysis	Metabolite	RI (resolved)	m/z (unique)	m/z correlation (%)	m/z accuracy (%)		Sample #	1	2	3	4	5	6	7	8	9	10	11	12	13	14	15	16	17	18	19	20	21	22	23	24	25	26	27	28	29	30	31	32	33	34	35	36	37	38	39	40	41	42
GC-TOF-MS (targeted)	SACCHARIC ACID 6TMS 2	2011	333	95.57	83.3			26392	40852	89158	45182	44801	45342	47215	51545	42137	32550	35849	76580	88858	75477	82898	58123	132087	91407	95157	43604	139216	113454	77318	101324	108578	95752	160015	71711	140148	89180	120412	173115	99650	63533	122316	94673	94719	91420	148852	109835	115061	188403
GC-TOF-MS (targeted)	GLUCURONIC ACID-E-LACTONE MEOX 3TMS_2 1	1917	163	93.42	99.93			12109695	14169390	14989521	10515051	8522585	14351266	13057618	14828904	14279054	11917419	4065169	3698894	3005362	3373931	5790092	7489962	8342182	6327890	2471829	6340333	12933503	14776748	12402938	17847154	15929526	12191138	13793785	8167054	14599927	15126590	15361454	14781458	13635300	12745470	16532323	17259405	13277557	5480011	9744580	12459171	13665074	12806322
GC-TOF-MS (targeted)	GALACTURONIC ACID MEOX 5TMS_2 1	1948	333	97.75	94.5			50745	42898	65634	40932	56566	32983	38001	84755	47518	38130	42343	79480	64032	70723	57575	46304	121709	132027	36471	62336	126096	97862	57630	128111	88386	64955	113521	56697	116565	113096	83469	127508	63708	57179	51588	53638	85259	67047	102405	75246	75054	102956
GC-TOF-MS (targeted)	CITRIC ACID 4TMS 1	1819	466	99.71	99.72			3402448	3111886	1516439	3754489	8801819	951083	1709659	635408	2371004	1075284	4545323	6817809	9808356	5616167	8454385	6686867	4023260	4072408	11221558	9876431	3944062	14313495	5183651	7653781	2305699	4032654	5106980	4539634	3803491	4470693	7407805	10750433	6236562	7488118	11639366	14361582	12447289	7578723	2819140	4860603	1796407	10063827
GC-TOF-MS (targeted)	ALLOTHREONINE,N,O,O-TMS 1	1382	292	98.23	99.88			631187	614645	783521	923958	374371	482837	448165	674774	223466	403678	354488	603154	461278	577698	452653	700347	913649	736780	672910	598874	970526	409335	245338	412302	408591	501281	355483	194677	368415	224182	504261	449311	257890	521306	738931	322132	407891	229214	381701	358427	260158	557316
GC-TOF-MS (targeted)	MALTOTRIOSE MEOX 11TMS_2 1	2465	259	96.16	99.13			23228723	27763994	25322407	26867237	26393920	27354865	22333151	22668875	15303087	19547779	13510317	27026159	24181526	24623130	22757120	26228248	34647459	26657936	21886468	20870177	59374859	59181438	40548018	53615165	39889967	73763237	44813265	22788042	41021905	37764173	26565592	51851790	24274732	56560432	45414053	52571463	35878104	24649379	33348439	26853405	28774264	38741895
GC-TOF-MS (targeted)	MALTOTRIOSE MEOX 11TMS_1 2	2079	363	95.91	99.2			190369	213710	227245	304206	148438	223640	67742	212513	130859	191758	200701	321852	859564	696182	428771	547890	1389126	402335	984457	319441	583330	754178	270010	417047	296621	267051	452166	100700	376218	275933	283339	760906	254021	323429	1139552	530488	95445	414749	465207	1008468	872604	1361633
GC-TOF-MS (targeted)	GLUTAMIC ACID,N,O,O-TMS 1	1619	348	99.86	99.01			857966	790955	1290268	1007746	649369	577175	704002	999536	426669	606995	461922	824728	645082	840169	722519	950906	1171594	919994	805736	905989	1027000	906534	456764	829587	855012	746879	689653	398997	655014	730868	729477	868085	574930	720221	1095138	493981	809318	338511	537919	509637	422493	726224
GC-TOF-MS (targeted)	RAFFINOSE 11TMS 1	2465	259	95.91	99.04			16377239	19753298	17764429	19053526	18843107	19452624	15671372	15762916	10540336	13654262	9240369	19240118	17103300	17419522	16069461	18497000	24694113	18808266	15512453	14622395	42623881	42551120	28932349	38378132	28478989	53993722	32107276	16045515	29361688	26897710	18825374	37393707	17151689	40640205	32536023	37674643	25758971	17494370	23770600	19093709	20306613	27821452
GC-TOF-MS (targeted)	MELEZITOSE 11TMS 2	2079	452	91.6	62.81			23899	21087	27453	41808	21765	46871	24928	50661	19532	17555	10651	32662	0	60540	53118	47122	135520	45360	107468	40545	163349	159018	41098	148221	86618	78069	133614	16668	83239	88476	50912	142829	55609	48639	96744	119813	47808	57727	108605	90883	149255	132602
GC-TOF-MS (targeted)	SALICIN-5TMS 1	2495	231	98.02	66.6			149302	152989	99553	166761	190114	149311	364162	215477	175075	195538	107781	177507	223081	201673	142897	172349	238000	149877	232503	123495	743823	444944	284131	568239	432480	0	724475	254747	452350	255626	334611	353329	328187	124362	464168	494461	272039	217713	375335	257771	471956	339448
GC-TOF-MS (targeted)	DEHYDROASCORBIC ACID DIMER TMS 1	1847	318	99.03	99.75			530738	1442433	2285018	669460	1042850	970804	871597	1557258	1410329	676849	1214452	2137635	1642609	2153243	1398456	341510	3641518	2617029	801297	1325969	3203231	2549835	1163393	3119226	1712686	1467459	2133350	1444906	2828809	2267052	2391409	3295564	1410816	1718693	2232424	2329658	2976183	1414465	2718023	2330644	2599869	3931960
GC-TOF-MS (targeted)	Octadecanoic acid methyl ester 1	2139	199	99.49	69.55			558623	562881	668187	587739	543372	534983	541969	591787	558674	566902	527510	554524	578908	565564	533105	678884	677505	634518	577788	615662	744277	623305	640952	757319	671727	634968	702685	588755	688678	659107	641675	623140	637749	567420	634704	697704	568457	565928	554571	569817	644764	560620
GC-TOF-MS (targeted)	Octadecanoic acid methyl ester, n- 1	2139	199	99.46	69.6			558571	566130	670351	587517	543476	534992	541710	593027	561585	566796	527408	554315	578770	565009	533336	678557	677224	634608	577454	617253	744565	622905	640949	757754	673765	635117	702541	589181	689969	658926	642109	622935	638957	567361	634709	697883	568338	566195	555391	569680	644736	562917
GC-TOF-MS (targeted)	scyllo-INOSITOL 6TMS 1	2092	306	99.78	97.65			8950938	9645671	10683430	12936463	10968329	13752696	11141200	12196586	9287036	6283123	4418596	10367403	11039126	11507684	7861747	15018044	14558665	10209625	13575686	11496207	18759173	18480076	11638494	20251281	16674073	15519582	17889061	8671821	15933797	17250748	15076291	18583885	14105375	13983316	12552980	18146325	16066426	9000123	12719811	11263647	15664333	14840777
GC-TOF-MS (targeted)	GLUCO-GULO-HEPTOSE MEOX 6TMS_1 2	2090	160	96.59	96.37			2220301	2288804	2688756	3059513	2587950	2843717	2632988	2976353	2186018	1587904	1152381	2473842	3093561	2950280	2048124	3410536	4278321	2628183	3384404	2744043	3648160	3168132	2918706	3254954	3568703	3516897	3742662	2107855	3538597	3684200	3325415	3055418	3200197	3088312	3171317	2975206	3070940	2304581	3185375	3110110	4133502	3710357
GC-TOF-MS (targeted)	GLUCONIC ACID 6TMS 1	1996	333	98.96	97.47			295899	326742	334453	228626	294155	246483	237309	295947	285166	229970	219558	295149	389488	348674	302841	302622	571100	332707	370320	338631	704469	612586	504374	543622	585757	572655	608374	427750	631103	499371	489603	663057	432691	405556	377182	416457	476659	450357	552880	438217	660695	480368
GC-TOF-MS (targeted)	MANNITOL 6TMS 1	1918	319	97.45	57.55			6931301	11574780	11895245	6593455	6525879	13396747	9760802	12617646	11876630	8724284	3257683	2632739	2220555	2388060	4570721	2586890	6274774	5004383	1853864	4988842	9954874	12486835	9907379	16048426	13276045	8631602	10743686	6493756	11601671	12254434	12042309	12392064	10784800	10130503	15191828	16287886	10509915	4425462	7849351	8991919	10375826	9865961
GC-TOF-MS (targeted)	RIBITOL 5TMS 2	1692	157	96.92	97.82			88816	90519	119708	135049	123283	34603	126928	149653	87806	82490	133100	159176	123644	159350	62701	129136	129787	104356	118405	176383	139585	225170	186839	250172	119327	111359	139685	116364	80331	173892	177543	147493	88680	189130	200067	108151	60717	122324	68445	147652	122373	77182
GC-TOF-MS (targeted)	SORBITOL 6TMS 1	1919	320	98.14	99.91			12175917	19458252	20178638	10076996	8906746	22312015	15518147	23259132	20563236	14091028	3790704	3088121	2490853	2742586	5629765	4267737	7873152	5915025	2126412	6179390	14554407	21531397	14162789	27847854	22976892	12706735	16121997	8230099	18334817	19882219	20456556	21296330	16773386	16042672	24723948	25731479	16618388	5205776	10410659	14484009	16413194	15694475
GC-TOF-MS (targeted)	XYLITOL 5TMS 1	1692	157	97.8	98.51			66481	70172	96676	103228	96599	29070	102317	119237	80504	66899	109076	130370	99397	129576	46821	103920	104555	88117	93672	146019	111419	184596	156045	214834	92232	88012	117110	100516	59572	141056	147449	118161	67898	152598	162969	81956	42568	99103	47473	121317	89516	55482
GC-TOF-MS (targeted)	SUCROSE 8TMS 2	2594	131	97.45	93.07			26504	0	0	15365	11377	0	1534	13023	26360	5831	10540	14784	53213	0	20228	22946	53659	1131	18091	0	16305	41141	27221	5288	53583	0	39619	0	28874	26351	35658	70332	0	0	30689	32554	11894	28237	127246	22107	72785	47382
GC-TOF-MS (targeted)	FRUCTOSE MEOX 5TMS_1 1	1871	279	99.15	99.41			8910439	16884866	10958527	5443758	7027524	19779607	12541308	17661056	8799861	14511044	3547392	2887935	1465055	1347461	2597202	2058916	1667624	3362843	498519	3724266	2944886	6194085	2443354	7680565	7854233	6074344	6461745	1965308	2516332	896162	6608278	4694323	7356784	7833160	16908423	20598291	3445306	3168376	1696609	1659104	2351214	4041043
GC-TOF-MS (targeted)	FRUCTOSE MEOX 5TMS_1 2	1881	335	98.69	99.25			7929113	14448078	11548323	5020369	7121149	14810707	10126581	13648920	8168689	12182649	3642542	4437157	3692493	3075600	4976187	2381887	4780592	4219928	2818560	5289432	3876936	7439861	2991217	6215387	6906605	6422054	8302644	3225552	3574657	4981296	6210952	4358588	7331640	6493951	13880681	15517184	4297846	4733955	4010301	2512333	3589530	4493021
GC-TOF-MS (targeted)	FRUCTOSE MEOX 5TMS_2 2	1881	335	98.67	96.53			4631236	9355891	6823461	2565339	3957854	9323443	6179472	8639393	4630893	7909949	1834416	2198175	1815196	1530629	2459931	1241569	2573288	2030092	1288738	2676897	2112195	4279338	1537815	2922054	3862675	3512363	4698064	1543902	1857041	2551581	3423489	2527100	4077941	3732510	8178144	9122076	2165819	2408286	2368672	1510906	2062856	2601918
GC-TOF-MS (targeted)	GALACTOSE MEOX 5TMS_1 1	1898	231	98.57	88.22			24519043	31443630	31691919	23009680	22672626	28523239	27911692	27178667	30905545	27626877	14584895	13003461	11433647	12140053	17905102	12986090	21733851	18133698	10277164	18900607	27960334	29934568	26553043	29022020	27988531	26103261	29692801	20943084	30289631	32699868	32171432	28598742	29120658	27428096	26242026	27086887	29293387	17004625	23903481	27856072	28651620	29139928
GC-TOF-MS (targeted)	GALACTOSE MEOX 5TMS_2 1	1898	319	99.07	99.84			40295921	56526635	55021250	35902460	36594662	66529191	46823164	65378867	57344792	45543099	21736709	19813070	18268564	18789768	26907174	20385903	32564959	26932716	16665163	28416861	43339000	59500766	42216316	76514562	62430494	41618465	47453552	31692508	49286505	52872821	55035948	56872641	50004229	47548996	72420893	75521001	47272459	25382070	36794556	45321533	47369290	47323248
GC-TOF-MS (targeted)	GALACTOSE MEOX 5TMS_2 2	1918	319	99.48	99.76			12719103	18514569	19229242	11026462	9688563	20035964	15547047	20653261	18969174	14182971	4385816	3730572	3037587	3356982	6380058	5591481	9032953	6854918	2546020	7004466	15182451	19931864	14792620	24799697	21239588	13493994	16566278	9128964	18161310	19255506	19411058	19748813	16804769	15842631	22207445	23662806	16486222	5978385	11179469	14654642	16426992	15646682
GC-TOF-MS (targeted)	GLUCOSE MEOX 5TMS_1 1	1898	231	95.24	98.94			25615548	32939347	33173965	24032756	23709919	30251316	29155155	28297651	32395684	28889573	15244961	13613018	11996875	12744734	18709707	13598464	22717207	18960727	10794055	19748942	30037454	31234530	27763860	30257101	29667562	27264797	30395872	21887162	31703015	34227709	33679271	29324289	30486016	28724176	26951799	28290825	30657033	17769256	24976810	29137860	29952705	30485878
GC-TOF-MS (targeted)	GLUCOSE MEOX 5TMS_1 2	1918	320	99.24	94.22			9770366	14756324	15259260	8395939	7454658	16014386	12116143	16473767	15117738	11225580	3280048	2703754	2209113	2446943	4772435	3657383	6793012	5130148	1893658	5334277	11970859	15937870	11591306	18673245	16609316	10161825	12793500	6957382	14226657	15107311	15269853	15688006	13126877	12520506	17229085	18406700	13024508	4439410	8407311	11414841	12737311	12200476
GC-TOF-MS (targeted)	GLUCOSE MEOX 5TMS_2 1	1898	203	99.37	99.91			28739703	36642810	32665572	26112772	26159639	34837127	31175140	30899160	33252022	31542698	16959731	15607316	14286448	14796083	20560270	15614287	25162256	21094497	13063216	21744322	32084962	35385945	30463167	30678557	32904530	29364120	33430890	23937492	33318800	33771544	34171185	33894620	33758063	32218473	33306793	34269361	33977187	19793722	27420600	32162042	32624930	33365942
GC-TOF-MS (targeted)	GLUCOSE MEOX 5TMS_2 2	1918	172	99.13	99.8			13405469	18553911	19328306	11525514	9846666	19884542	15818159	20591476	18982489	14446826	4462466	3858741	3135649	3483087	6496018	6432584	9245042	6982729	2620053	7130894	15404842	19918867	14931338	24674968	21249411	13885489	16751441	9280246	18299416	19341268	19578309	19761579	16959266	15959046	22096036	23464627	16623660	6077093	11325406	14956180	16664830	15825341
GC-TOF-MS (targeted)	LYXOSE MEOX 4TMS_1 1	1651	103	99.53	99.95			88288	136006	163837	98765	130403	129233	92108	182430	126123	71031	55083	64200	73451	63206	61987	78348	85825	69354	42469	110123	105466	165557	102076	168146	99518	92214	137492	73023	76940	48741	172795	75781	112190	67878	98898	290407	51234	99656	104083	80569	185056	83069
GC-TOF-MS (targeted)	LYXOSE MEOX 4TMS_2 1	1651	307	97.58	97.39			91930	130210	153216	87995	121420	120062	87202	161071	119889	68126	47552	63311	66076	58673	57045	72094	84639	62464	40596	103839	94042	152914	97101	153143	100533	86265	126461	71705	70012	54541	161468	72844	102634	69738	92259	264575	50209	91394	100647	78132	181376	78290
GC-TOF-MS (targeted)	MANNOSE MEOX 5TMS_2 1	1898	189	94.4	98.16			32978312	40691065	34930540	30093108	29987869	36290861	35570769	32566864	35167687	35807568	19747424	18180034	16526393	17199219	23911398	18182429	29123929	24498087	15046878	25236808	36708583	36863074	34785405	31954231	34715421	33777170	37862093	27674168	39686057	36192299	41452796	35395620	37927418	35963618	33872239	34232978	38205815	23008530	31532680	36414591	37183481	37711361
GC-TOF-MS (targeted)	MANNOSE MEOX 5TMS_2 2	1918	149	99.16	99.78			13442439	18458845	19303649	11667542	10102879	19794817	15796211	20213204	18856856	14511600	4641311	4014518	3271143	3621990	6721015	6509604	9540753	7251243	2729285	7378438	15549377	19752736	15114110	24367975	20986775	13965163	16853056	9534179	18252889	19201252	19432858	19572954	16970933	16006876	22097867	23428313	16614383	6301597	11486189	14975728	16622528	15825015
GC-TOF-MS (targeted)	RHAMNOSE MEOX 4TMS_2 1	1720	160	96.96	96.27			75413	78707	98521	78092	78608	81246	78243	102816	76591	47589	41124	67208	98790	65839	66041	105755	155863	70581	125746	76426	272939	181538	99153	240038	162551	220359	148802	86959	158745	565430	154568	569727	107207	119973	210246	206435	84346	129048	332840	250722	226302	518536
GC-TOF-MS (targeted)	RIBOSE MEOX 4TMS 2	1651	307	96.23	99.38			128365	162597	200307	134359	153009	147358	122540	220479	147340	87938	111296	78851	93189	88021	87757	106809	116264	96873	64846	125424	132359	191651	128634	192855	120015	115884	161881	84926	93193	66223	194057	93606	136702	86172	115437	340838	58556	118826	134402	117521	241011	113524
GC-TOF-MS (targeted)	SORBOSE MEOX 5TMS_1 1	1871	309	99.63	99.7			12871326	22378782	19102430	8564588	11857363	22638595	15456718	21427695	14281317	17941320	6151089	7586197	6679003	5775512	8471309	4443454	8533677	7209020	5416996	8882474	7172145	13917565	5487435	12276330	12596944	10949373	14065771	5694188	7040934	9146360	11441529	8350043	12830832	11062601	23949809	25182808	7652816	8097413	7256640	5143303	6692355	8280845
GC-TOF-MS (targeted)	XYLOSE MEOX 4TMS_1 1	1651	103	98.84	71.23			95353	143883	170541	105486	139842	136313	98023	193811	133695	75013	60005	68502	78741	67097	66618	84389	92991	73942	45694	118097	112900	175319	109339	178121	106320	99006	147267	75651	82514	52558	183433	80917	119893	72964	105666	308345	55239	106026	112274	86125	196758	88997
GC-TOF-MS (targeted)	XYLOSE MEOX 4TMS_2 2	1673	307	96.56	87.8			21189	26950	26400	20327	33569	14929	23675	34121	16125	22039	31219	22625	23692	29654	23411	19678	33789	37255	20117	25498	37867	31059	23880	36960	30661	25641	23778	32081	26745	26935	33227	24673	25863	26952	34001	33669	18628	24620	23403	25309	36188	25580
GC-TOF-MS (targeted)	ASPARAGINE,N,N,O-TMS 1	1669	116	71.59	95.6			1819	5387	4975	8606	6145	4323	5992	8572	4343	10342	4087	5402	8405	8561	4704	6986	16514	5104	6470	5004	12706	6395	5328	9028	6230	2662	2389	1268	6365	0	4028	9354	0	13270	10757	4335	2311	5826	4343	5413	0	9219
GC-TOF-MS (targeted)	GLUTAMINE,N,N,O-TMS_1 2	1775	156	96.15	99.73			213892	234102	353284	293261	143564	179971	191246	198331	54922	182229	107440	142086	154364	152123	110794	159375	371326	175872	210476	165245	203908	142407	152570	164528	127447	151235	116558	49353	114456	96185	181939	160279	67838	184570	246523	79073	127049	78959	104134	94973	87837	161601
GC-TOF-MS (targeted)	ISOLEUCINE,N,O-TMS 1	1292	159	98.96	35.54			99314	67566	147340	162174	58093	108936	87885	115466	39264	73782	61740	81076	93383	86753	70057	90588	138230	119929	79338	79582	418288	75976	138797	105139	113058	206035	61881	49134	97624	57849	189484	179255	51682	341762	165941	117718	96112	47898	93497	67106	60448	126816
GC-TOF-MS (targeted)	LEUCINE,N,O-TMS 2	1292	159	97.79	99.87			179162	194601	0	176929	59594	128609	134932	179775	0	0	74736	0	103945	102805	75949	102420	164117	137574	93030	90361	512032	0	0	0	129695	250845	69273	51603	111814	58451	200193	223833	58842	435351	206491	136920	113526	53345	342040	75627	62254	157979
GC-TOF-MS (targeted)	NORVALINE,N,O-TMS 1	1220	218	98.44	99.75			244098	241254	259860	364431	150781	238687	178411	262546	110524	150103	146269	210176	178269	214218	181070	307116	387162	278691	275871	234396	574067	177048	203766	200709	200556	377255	150097	98324	195879	116291	239387	284232	129009	445680	258310	145252	255898	104273	230299	169426	138483	298047
GC-TOF-MS (targeted)	PHENYLALANINE,N,O-TMS 1	1626	294	97.08	71.58			58495	17113	48728	50340	19903	43561	36013	42563	22196	49496	25513	22592	35926	38398	15553	9710	31874	41549	23134	42083	33103	12285	5413	10445	9494	8202	12497	22208	17512	5081	14665	18059	2945	29127	24248	21593	10432	9093	3793	10325	6405	19013
GC-TOF-MS (targeted)	SERINE,N,O,O-TMS 1	1359	308	95.7	91.71			930540	1186050	1726668	1398244	620618	940689	1178149	1340100	445203	719808	816894	932589	1160558	908548	562985	1209718	1603730	1063827	750349	1019095	1269169	915523	790494	935189	655973	1137032	849545	759485	998318	818575	748448	883324	331133	799926	798429	582050	699234	663316	1082726	650979	820860	1000199
GC-TOF-MS (targeted)	THREONINE,N,O,O-TMS 1	1382	293	96.06	97.69			635332	620514	788937	929176	377736	488108	451789	675570	226985	408167	357881	608109	465513	581819	456086	705439	913699	740759	677623	602206	970660	413059	250040	416679	413166	505287	359222	197864	373739	228411	509283	453872	262941	524893	745472	325561	411163	233221	384985	361908	263662	561590
GC-TOF-MS (targeted)	TRYPTOPHAN,N,N,O-TMS 1	2220	202	90.33	99.6			46212	18014	24441	70728	26786	23600	26778	27727	10377	25556	16425	20182	19333	17031	9576	14385	16571	19890	12266	24503	31456	27797	21715	17492	22852	29503	24699	10369	19247	13807	17911	21142	14960	39342	45092	30663	12938	11381	8366	12358	6471	19341
GC-TOF-MS (targeted)	VALINE,N,O-TMS 1	1220	218	95.81	99.71			292961	285057	323496	446059	175607	294648	215590	331310	124802	184202	164993	260244	221161	255058	214633	397773	484677	334241	333536	279186	706481	212862	252169	246464	239771	471037	167517	108193	240530	128712	300493	344108	145023	542058	307549	167892	309435	114857	288696	200127	155282	369557
GC-TOF-MS (targeted)	XYLULOSE MEOX 4TMS 1	1672	263	96.58	98.02			43428	46672	42061	49194	67342	31395	93149	61974	53011	45680	40691	41724	51715	52916	56760	79697	81392	79204	43387	52536	146099	86799	78049	110541	100884	135487	116236	88111	107862	71996	108901	114649	106001	89799	140948	139575	72396	75612	79445	67775	117833	112877
GC-TOF-MS (targeted)	ACONITIC ACID 3TMS 1	1750	376	98.98	98.99			339362	309969	270240	361357	463844	152627	321253	174961	232346	162628	352915	486153	654369	418741	453418	459710	463862	457357	544265	660131	590840	872635	523354	792659	410405	594705	650531	483178	450237	581826	588108	627134	556874	395910	566133	702727	676450	558038	459008	281983	403133	620437
GC-TOF-MS (targeted)	ADIPIC ACID 2TMS 1	1507	111	97.93	90.14			122112	53320	36478	86165	34598	36421	33892	21344	20474	31185	28629	29399	61124	38934	23398	29727	22297	11090	22020	64968	26603	31871	26590	19336	15764	28544	30204	525072	18539	16686	78010	20073	87376	27324	36696	25910	29412	45232	28947	14598	11987	17090
GC-TOF-MS (targeted)	ASCORBIC ACID 4TMS 1	1948	332	99.26	99.1			102584	86282	134595	53673	94758	50704	66424	163913	104210	63608	72559	139283	112166	140666	97219	56330	208044	261818	62701	107897	242062	154805	109565	264252	179483	120424	207945	102019	232907	212044	160032	202027	125409	114160	95829	94751	149867	117458	201087	139630	142532	204977
GC-TOF-MS (targeted)	FUMARIC ACID 2TMS 1	1352	248	98.92	95.12			2286761	2891446	2693066	2356826	1583020	1241352	6222745	4196468	764185	1682503	926383	1057593	1020725	912174	934834	1943585	1651900	1493998	822592	1558062	1761614	848361	1822429	1920875	1791455	2310009	2339870	2439565	1559485	2475045	1456438	1023481	1316607	983429	1045018	636676	812744	894554	2414845	855519	1640506	848478
GC-TOF-MS (targeted)	GLYCERIC ACID 3TMS 1	1330	307	98.23	99.95			35200	76895	95866	57492	126726	259654	154044	115946	32116	109083	154975	72297	102698	140897	75227	155928	276419	255785	59227	121472	50308	26101	40761	56216	34460	149009	47859	32327	194203	41292	49662	177254	14528	302855	94856	51254	147704	22201	48968	50421	47824	64293
GC-TOF-MS (targeted)	ISOCITRIC ACID 4TMS 1	1820	466	97.03	99.14			3460898	3142600	1504623	3814809	9862118	984924	1713654	620770	2404516	1054484	4748107	7384979	11181139	6026375	9549028	6989507	4187501	4152139	13002252	11232221	4040782	17299339	5463219	8503082	2344732	4131833	5285418	4756845	4000988	4717193	8298029	12509870	6712049	8263274	13567347	17287326	14733626	8317561	2728544	5027936	1780956	11632768
GC-TOF-MS (targeted)	MALEIC ACID 2TMS 1	1304	246	99.69	99.74			3457199	3768754	3908754	3405864	2377391	2257521	7071038	6188568	1304048	3204044	1632009	1842161	1668278	1541327	1656504	2969272	2570220	2739565	1604586	2654674	2757077	1630998	2850228	2943928	2833484	3081195	3475727	3467775	2468046	3507495	2291220	2145960	2451343	1732773	2070450	1315714	1476829	1713540	2915726	1861249	2951206	1864833
GC-TOF-MS (targeted)	MALIC ACID 3TMS 1	1490	223	99.76	99.75			43015216	57323000	40737535	45875120	53127136	29876535	44113269	31151678	25485705	36881753	26975061	29961745	30117153	27546280	35056583	36377575	31541664	24067936	31019259	36275727	26625056	33642636	35905611	34168913	24737823	29603423	37384563	43689848	28232483	31828759	38973879	37298971	30347809	45549755	46815140	33530956	37636633	24632933	25819438	31115501	18482961	29930636
GC-TOF-MS (targeted)	t-SINAPINIC ACID 2TMS 1	2252	369	98.6	82.88			227504	190923	208032	224673	158031	131953	172985	224570	191811	112193	45716	178237	128477	153917	114854	151740	217215	106247	183336	125815	439673	305408	153212	342460	291203	204673	279544	126558	340647	234103	263171	246080	229197	181615	285659	319431	237487	127241	325385	188224	274427	232901
GC-TOF-MS (targeted)	SUCCINIC ACID 2TMS 1	1315	249	99.31	99.43			1034717	1293807	2296115	2669754	1474635	998416	2453855	1313857	337933	1184933	1147842	2253437	1485885	1455054	1207506	3615223	2414187	3067027	836307	1832329	996321	1026833	933075	1462730	662744	770826	771383	530916	989677	1567534	595726	3190371	558558	850195	1159344	769818	982062	633626	428486	576142	462512	986286
GC-TOF-MS (targeted)	GLYCINE,N,N,O-TMS 1	1305	276	99.08	94.8			220969	268229	635161	406706	287140	260880	417140	460722	129445	251786	447306	536791	339133	301779	320403	639290	397225	308217	329449	303476	850441	884918	266496	647353	509169	931879	492322	257139	724551	578449	362956	656897	257225	478399	446000	388882	304027	211492	573979	291177	424008	1757643
GC-TOF-MS (targeted)	OCTADECANOIC ACID-TMS 1	2256	145	98.73	58.64			285473	294310	272107	229522	231014	189566	227354	247238	217009	180928	176694	237472	196851	198368	183541	215034	261671	218142	237293	207393	352383	282965	274830	315387	288096	329118	345087	230143	331677	256144	318342	364270	396504	235276	261638	393435	217908	204174	333419	273824	262465	306998
GC-TOF-MS (targeted)	OCTADECADIENOIC ACID, 9,12-(Z,Z)-TMS 1	2229	82	97.19	98.89			488357	426821	437836	473664	436538	297092	438368	454356	422041	382938	360922	436234	335431	341916	367456	347176	384662	363111	359550	440569	467326	559574	345928	466498	370430	372043	518075	331430	462260	392261	420151	454649	427744	479444	467025	479952	450372	361649	320005	344469	350036	377219
GC-TOF-MS (targeted)	OCTADECATRIENOIC ACID, 9,12,15-(Z,Z,Z)-TMS 1	2228	108	98.67	99.71			425405	362581	380165	387133	389984	253658	368878	383748	372305	324372	316684	361889	295534	295373	320586	281187	355683	301202	310999	379793	390932	480686	303425	382045	307110	288351	423546	271697	364083	315392	336407	371390	359206	395210	385908	407747	375851	296387	266687	313394	330811	330103
GC-TOF-MS (targeted)	OCTADECATRIENOIC ACID, 9,12,15-(Z,Z,Z)-TMS 2	2244	107	85.58	92.39			30930	20667	35497	24639	40318	19130	26780	33314	25888	37819	31673	25583	50024	46338	45420	41788	48403	33548	49185	34148	46400	51442	31897	42224	31133	55701	51945	23448	36762	20941	37306	47090	22273	39981	48132	42512	16117	30970	39070	27128	47423	51968
GC-TOF-MS (targeted)	PHOSPHATE-FRAGMENT 1	1274	301	98.9	99.97			3145423	2602077	6557267	4792864	4290697	4292105	4185926	5031626	2985247	4195705	3657719	7725613	6525559	5561658	6069281	6695864	5859090	6001111	2685936	4165238	6349006	5621417	6436913	6420458	6824574	5272521	3679467	3423731	6363606	6336021	5771819	6024009	4466176	3565944	2592869	5849875	5850029	5365220	3658644	4596862	5626355	5695811
GC-TOF-MS (targeted)	GLUCOSE-6-PHOSPHATE MEOX-6TMS_1 2	2321	387	99.07	99.22			45887	59967	109984	73627	71601	72399	37086	47925	39109	71717	65837	71316	123063	112600	77702	55231	137745	57149	110788	66793	86395	125326	77506	68901	77438	47017	108299	38046	72446	53617	80279	119587	61285	73022	134437	115974	63107	61065	41187	169465	172635	135556
GC-TOF-MS (targeted)	GLUCOSE-6-PHOSPHATE MEOX-6TMS_2 1	2322	387	98.55	63.27			70523	96907	149312	108505	94516	113194	60606	74832	67702	103948	98348	100066	179941	174544	107535	98443	226525	89618	183245	94689	131810	179611	110114	103026	106640	71481	145153	54958	108545	82967	108062	172243	98700	113096	211470	162690	84800	90838	81574	283725	294651	233945
GC-TOF-MS (targeted)	GLUCOSE-6-PHOSPHATE MEOX-6TMS_2 2	2341	387	98.41	83.81			16386	28625	25625	23841	21555	13425	11310	15502	11292	22735	16650	20679	25061	36186	23291	18446	18933	16621	13081	25574	19124	26485	19968	17058	20965	16000	21971	7166	18710	17451	26947	24980	15521	18476	31760	32421	17658	10940	5868	12112	19721	15142
GC-TOF-MS (targeted)	SORBITOL-6-PHOSPHATE-7TMS_2 (fragment) 2	2308	299	96.87	80.28			2317	8007	29674	15216	18564	10549	1432	5631	1591	13782	7079	10483	11979	15492	19983	9611	12031	2529	10004	8164	34196	48083	7701	23657	34862	10766	38198	12962	13359	9609	18883	31594	15226	17111	36042	46878	10197	709	2943	4344	239	8444
GC-TOF-MS (targeted)	SORBITOL-6-PHOSPHATE-7TMS_3 (fragment) 1	2308	315	97.54	98.79			5091	9956	22489	13202	16563	9575	5615	8110	5122	12873	9509	11496	11657	14306	17560	8955	12936	5650	9945	9973	24648	31395	9852	15341	26258	11531	28883	13032	13201	10906	15966	21764	13971	14629	20775	25368	9495	4098	2793	6246	3697	8198
GC-TOF-MS (targeted)	URIDINE-4TMS 2	2464	135	95.52	99.46			17740636	19576972	19621070	19322296	19053413	19143775	17269913	17646998	12821122	15901393	11501583	19471574	18146254	18496223	17679844	19791755	21858180	20253136	17347188	16781963	20553819	21195956	19660925	22127355	19939584	31105913	20119989	18347128	20388340	23201927	19236994	22077531	18408694	25994560	20891251	20579699	21228766	18403757	20659634	19103034	20824762	21639209
GC-TOF-MS (targeted)	HEXADECANOIC ACID-TMS 1	2055	145	95.52	77.34			806561	913882	785285	781444	717778	708586	679883	743279	708194	658397	641828	860198	841045	860157	820750	725885	1142956	787206	957089	717737	880933	1147889	704390	817885	690943	818568	895633	694802	961834	690419	852678	1168241	865394	866140	1212656	1060021	689237	715320	863536	991582	883132	1192373
GC-TOF-MS (targeted)	UREA-2TMS 2	1262	171	81.99	48.65			39314	42901	72584	39272	34175	48191	46938	80258	15695	52449	26703	43921	42165	61633	49127	42049	52922	45592	24495	30652	64249	69116	28033	69246	27622	50071	37198	62574	59768	69887	47881	32194	34676	40423	44938	65112	52120	67896	53363	44138	75900	49525
GC-TOF-MS (targeted)	SALICYLIC ACID-D4-2TMS 1	1507	274	98.91	99.9			9671361	10116594	11047532	11012314	10572483	9204398	10950845	10022300	6549453	9414180	8134042	9135739	9910372	8695588	8564192	10828408	10298733	9164918	9317148	10440633	10850585	9772112	10640648	10332383	10064030	10398193	10776230	10479191	9530335	10259836	10069371	9476757	9705342	9159164	10759852	9135751	9188077	8309630	9709241	8414595	9122716	8679914
GC-TOF-MS (targeted)	METHYL STEARATE 1	2139	199	99.7	98.95			558691	563014	668363	587832	543545	535160	541969	591982	559001	567100	527560	554413	579087	565544	533155	678996	677657	634696	577703	617529	744809	623396	641230	757712	672902	635377	702712	589256	689137	659223	642068	623275	638075	567576	634874	698010	568557	566049	554711	569988	645001	560904
							Total GC-MS technical variation	9.4294		Relative standard deviation (RSD%)
							Total biological metabolic variation in controls	31.7264		C	M	P	MP
							Total biological metabolic variation in controls - corrected	28.7348		10.1776	9.4294	8.62961	9.2412	Instrument technical variation - IS (% RSD)
										33.9974	35.9253	55.1071	51.8332	Biological sample replicate variation (% RSD)
							Total biological metabolic variation after treatments	33.4128		3.46013	3.38754	4.75553	4.79001	Sample replicate variation due to technical variation (% RSD)
							Total biological metabolic variation after treatments - corrected	30.2622		30.5372	32.5378	50.3515	47.0432	Biological variation (RSD%) - minus technical variation
[truncated: 19 more columns]

## Sheet: Dataset S2
Brassica nigra - Central growth "primary" metabolism (GC-TOF-MS, untargeted HDA)
Analysis	HDA Features (windows)	RI	(Library 1) Max Plack Insitute - Golm	RI	Score	C match	R match	(Library 2) Umeå Plant Science Centre	RI	Score	C match	R match	(Library 3) Umeå Plant Science Centre - Standards	RI	Score	C match	R match	Treatments	C1	C2	C3	C4	C5	C6	C7	C8	C9	C10	M1	M2	M3	M4	M5	M6	M7	M8	M9	M10	P1	P2	P3	P4	P5	P6	P7	P8	P9	P10	P11
GC-TOF-MS (untargeted)	170,06 Win002_C01	1081.6	Alanine, DL- (2TMS)	1095.52	912	753	912	2-AMINO-2-METHYL-1-PROPANOL, N,O-TMS	1097	822	732	822						Samples	1	2	3	4	5	6	7	8	9	10	21	22	23	24	25	26	27	28	29	30	11	12	13	14	15	16	17	18	19	41	42
GC-TOF-MS (untargeted)	193,66 Win005_C03	1159.3	Butyric acid, 2-amino-, DL- (2TMS)	1169.9	911	713	911	2--AMINOBUTYRIC ACID O,N-TMS	1181	935	839	935						Metabolite
GC-TOF-MS (untargeted)	318,95 Win022_C06	1760	Glycerol-3-phosphate, DL- (4TMS)	1767.85	913	414	913	2-DEOXY-GALACTOSE MEOX 4TMS_1	1784	804	677	804	ALPHA-KETOGLUTARATE-13C4-2TMS	1772	780	625	780	Alanine, DL- (2TMS)	0.146969	0.143185	0.11804	0.161141	0.13099	0.156141	0.116332	0.130471	0.164764	0.130062	0.141773	0.146959	0.147829	0.0958456	0.0989062	0.123121	0.125777	0.0714663	0.14472	0.131433	0.138793	0.117478	0.141026	0.0905399	0.106752	0.125946	0.109099	0.140826	0.110142	0.142962	0.120645
GC-TOF-MS (untargeted)	283,35 Win017_C02	1555.5	Threonic acid (4TMS)	1559.6	997	925	997	2-DEOXY-RIBOSE MEOX 3TMS	1569	832	832	636						Aspartic acid, L- (3TMS)	0.625629	0.437701	0.570841	0.854426	0.32835	0.489036	0.4174	0.517075	0.135015	0.534254	0.236746	0.415566	0.489728	0.448775	0.376896	0.285889	0.690398	0.410447	0.508966	0.448762	0.280453	0.187017	0.179648	0.123971	0.180495	0.179401	0.158688	0.146169	0.182258	0.120602	0.23679
GC-TOF-MS (untargeted)	266,48 Win015_C05	1466.9	Malic acid, 2-methyl-, DL- (3TMS)	1467.6	939	743	939	2-METHYLMALIC ACID 3TMS	1468	891	794	891						Alanine, L- (2TMS)	0.00626002	0.0926056	0.0598925	0.0728929	0.0598605	0.0590317	0.0564627	0.0777399	0.00593112	0.0614823	0.0593155	0.0584191	0.0613984	0.0666999	0.0505697	0.0725173	0.0663112	0.0792182	0.0787368	0.0552208	0.0566955	0.0406576	0.0550554	0.0317927	0.0381256	0.0603685	0.0299615	0.0424319	0.0392726	0.0502884	0.0667018
GC-TOF-MS (untargeted)	296,54 Win018_C06	1628.2	Benzoic acid, 4-hydroxy- (2TMS)	1633.65	957	821	957	4-HYDROXYBENZOIC ACID 2TMS	1625	957	821	957	L-GLUTAMIC ACID-13C5,15N-3TMS	1615	737	557	737	Glutamic acid, DL- (3TMS)	0.1708	0.161307	0.224648	0.214104	0.125305	0.140907	0.141675	0.221244	0.102287	0.132333	0.099172	0.172812	0.143576	0.157227	0.144245	0.177247	0.215856	0.160795	0.181051	0.169963	0.187273	0.156	0.094445	0.111118	0.140404	0.144407	0.114358	0.0873286	0.111768	0.149237	0.127877
GC-TOF-MS (untargeted)	390,81 Win033_C09	2247.2	Octadecatrienoic acid, n- (1TMS)	2234.3	942	942	454	ABSCISIC ACID-MEOX 2TMS_2	2234	808	808	406						Glycine (3TMS)	0.0538146	0.0681157	0.141808	0.109992	0.0673311	0.0817578	0.0760127	0.108142	0.0396844	0.0694655	0.131968	0.147885	0.0959977	0.0751887	0.0840347	0.15313	0.0932945	0.0661541	0.100654	0.0702045	0.21007	0.208644	0.0675375	0.11509	0.106872	0.243755	0.103851	0.0656323	0.163628	0.150133	0.08323
GC-TOF-MS (untargeted)	181,33 Win004_C02	1118.7	Alanine, L- (2TMS)	1095.52	948	577	948	ALANINE-N,O-TMS	1113	921	880	921						Glycine (2TMS)	0.0733817	0.0741512	0.0673327	0.0829088	0.0644325	0.0763668	0.0667062	0.075828	0.0769824	0.069598	0.0734407	0.0767098	0.0794888	0.0672906	0.0666068	0.0689309	0.0760095	0.0676931	0.0713251	0.0709802	0.0766894	0.0664626	0.0739057	0.0563084	0.0647998	0.0768229	0.0702972	0.072626	0.0661286	0.0864536	0.0651462
GC-TOF-MS (untargeted)	249,14 Win013_C04	1381.5	Threonine, DL- (3TMS)	1390.65	995	879	995	ALLOTHREONINE,N,O,O-TMS	1389	976	951	976						Isoleucine, L- (2TMS)	0.0225403	0.0139799	0.0277233	0.0390033	0.0112294	0.0292691	0.0190123	0.0281346	0.00948715	0.0173014	0.0159352	0.0168099	0.0208261	0.017764	0.0137415	0.017066	0.0273971	0.0219168	0.0198236	0.016545	0.0853252	0.0126027	0.0311588	0.0137956	0.0191321	0.0445853	0.010684	0.0101261	0.0182015	0.0108331	0.0363523
GC-TOF-MS (untargeted)	298,67 Win019_C01	1640.5	Xylose, D- (1MEOX) (4TMS)	1652.27	920	717	920	ARABINOSE MEOX 4TMS	1658	893	737	893	L-GLUTAMIC ACID-13C5,15N-3TMS	1615	727	617	727	Phenylalanine, DL- (2TMS)	0.0843986	0.0420636	0.0771511	0.09325	0.0385905	0.0508009	0.0577507	0.0799704	0.0373305	0.0558168	0.0402404	0.0493229	0.0593767	0.0536034	0.0358346	0.0391608	0.0558611	0.0650981	0.0519657	0.0569997	0.059856	0.0282032	0.0273389	0.0300701	0.0295501	0.0315798	0.0322771	0.0196822	0.033818	0.0276157	0.0261045
GC-TOF-MS (untargeted)	304,04 Win019_C04	1671.3	Ribose, D- (1MEOX) (4TMS)	1682.31	974	750	974	ARABINOSE MEOX 4TMS	1658	913	798	913						Proline, L- (2TMS)	0.083754	0.0940921	0.0547108	0.204298	0.0535519	0.0737426	0.0571509	0.0820888	0.0260582	0.0513212	0.0487079	0.0782972	0.102289	0.0701168	0.0493175	0.0391427	0.176087	0.0576419	0.112915	0.0665913	0.112615	0.101908	0.0876139	0.355292	0.0509902	0.0970991	0.0239459	0.0268062	0.0373116	0.0207542	0.299507
GC-TOF-MS (untargeted)	307,52 Win020_C01	1691.3	Ribose, D- (1MEOX) (4TMS)	1682.31	926	725	926	ARABITOL 5TMS	1714	832	806	832						Serine, L- (3TMS)	0.163235	0.214977	0.378659	0.330875	0.114453	0.285241	0.221392	0.276027	0.0849578	0.144033	0.224553	0.229485	0.338599	0.254992	0.127146	0.29818	0.421611	0.23217	0.209796	0.213571	0.30272	0.171639	0.11639	0.0984997	0.0871092	0.228607	0.0844542	0.0659927	0.177487	0.133601	0.120311
GC-TOF-MS (untargeted)	348,65 Win027_C04	1948.6	Ascorbic acid, L(+)- (4TMS)	1942.6	969	851	969	ASCORBIC ACID 4TMS	1937	972	912	972						Serine, DL- (3TMS)	0.000918542	0.00129552	0.00226151	0.00117733	0.000603833	0.00155849	0.00180338	0.00150147	0.000579629	0.00109976	0.00137942	0.00116196	0.00159085	0.00182724	0.000757916	0.0330084	0.00168672	0.00136421	0.00125049	0.00114078	0.00185237	0.00108993	0.000530432	0.000711321	0.000409546	0.00174537	0.000473613	0.000425487	0.00130352	0.000428267	0.000607875
GC-TOF-MS (untargeted)	286,53 Win017_C05	1572.6	Glutaric acid, 2-hydroxy- (3TMS)	1581	993	785	993	ASPARAGINE, N,N,N,O-TMS_1	1592	810	810	676						Threonine, DL- (3TMS)	0.114986	0.113725	0.121957	0.179189	0.0657964	0.102718	0.0824449	0.136019	0.0438744	0.0777465	0.0681915	0.113455	0.0873078	0.0932182	0.0817708	0.119183	0.152089	0.117215	0.130033	0.10288	0.161766	0.0646222	0.0435751	0.0504543	0.0563143	0.0869324	0.0517978	0.0363215	0.054222	0.03902	0.0774441
GC-TOF-MS (untargeted)	276,33 Win016_C04	1517.7	Aspartic acid, L- (3TMS)	1519.34	995	886	995	ASPARTIC ACID,N,N,O-TMS	1516	957	957	957	SALICYLIC ACID-D4-2TMS	1501	623	623	483	Tryptophan, DL- (3TMS)	0.0158977	0.00559645	0.00559157	0.0262634	0.00834215	0.00940325	0.00735674	0.00900708	0.00342435	0.00911663	0.00468538	0.00592163	0.00634422	0.00445081	0.00231856	0.00367087	0.00472888	0.00547857	0.00405714	0.00677881	0.00870376	0.00689031	0.00519601	0.00318433	0.00547261	0.00927803	0.00493389	0.00272344	0.00392252	0.00246449	0.00401038
GC-TOF-MS (untargeted)	328,6 Win024_C04	1819.2	Citric acid (4TMS)	1820.2	997	991	997	CITRIC ACID 4TMS	1814	997	991	997	MYRISTIC ACID-13C3-TMS	1847	637	573	637	Valine, DL- (2TMS)	0.0200381	0.0196636	0.0196447	0.0329502	0.0114504	0.0240356	0.0150469	0.024869	0.00907807	0.0135679	0.01171	0.0187629	0.0167989	0.0168929	0.0148963	0.0256428	0.0316364	0.0205917	0.0260397	0.018354	0.0448886	0.0122665	0.0174338	0.011451	0.0131371	0.0320214	0.00919883	0.00762686	0.0138125	0.0084288	0.0178184
GC-TOF-MS (untargeted)	332,01 Win025_C02	1840.9	Dehydroascorbic acid dimer (TMS)	1843.94	913	762	913	DEHYDROASCORBIC ACID DIMER TMS	1839	893	812	893	MYRISTIC ACID-13C3-TMS	1847	773	708	773	Valine, DL- (2TMS)b	0.0260331	0.0224742	0.0195004	0.0417428	0.014157	0.0261398	0.0183289	0.0252668	0.0124361	0.0200632	0.00938433	0.0187654	0.0160521	0.016893	0.0162211	0.0309084	0.0370499	0.0195702	0.0272993	0.0201074	0.0556457	0.0120598	0.0138927	0.0100097	0.0125407	0.0384255	0.0089953	0.00625946	0.0130134	0.00440474	0.0192596
GC-TOF-MS (untargeted)	333,01 Win025_C04	1847.2	Dehydroascorbic acid dimer (TMS)	1843.94	993	910	993	DEHYDROASCORBIC ACID DIMER TMS	1839	988	983	988	MYRISTIC ACID-13C3-TMS	1847	727	727	655	AABA Butyric acid, 2-amino-, DL- (2TMS)	0.0590394	0.0575128	0.0606569	0.0694144	0.0540918	0.06749	0.0518162	0.0593865	0.0607214	0.0601036	0.0696511	0.0679275	0.063954	0.0576257	0.0563809	0.0540657	0.0537211	0.0543974	0.0615618	0.0557974	0.0627682	0.0479594	0.066022	0.0392037	0.0508322	0.0574908	0.0489366	0.0594338	0.0515124	0.0639336	0.0540489
GC-TOF-MS (untargeted)	268,1 Win015_C07	1475.1	Threose, D- (1MEOX) (3TMS)	1455.98	907	763	907	ERYTHROSE MEOX 3TMS_2	1453	861	861	847	SALICYLIC ACID-D4-2TMS	1501	595	595	443	Ascorbic acid, L(+)- (4TMS)	0.0186551	0.0121338	0.0174899	0.0147696	0.0177271	0.00381538	0.0100268	0.0148625	0.0145889	0.0143999	0.0137919	0.0190662	0.00798489	0.0200071	0.0123375	0.00480829	0.0255421	0.041721	0.00708299	0.0173378	0.0441174	0.0183438	0.0204442	0.0193949	0.0216652	0.0247703	0.0332216	0.0234804	0.0394403	0.0364376	0.0259247
GC-TOF-MS (untargeted)	222,99 Win009_C11	1267.3	Ethanolamine (3TMS)	1269.1	991	891	991	ETHANOLAMINE,N,N,O-TMS	1272	989	965	989	L-PROLINE-13C5-2TMS	1295	808	730	808	Dehydroascorbic acid dimer (TMS)	0.0158263	0.03415	0.0466049	0.020237	0.0239633	0.0386852	0.0246406	0.047969	0.0388749	0.0234096	0.0293843	0.0457826	0.0374998	0.0445626	0.0343466	0.00570995	0.0575677	0.0476163	0.0265741	0.0257763	0.0577997	0.0461829	0.0307271	0.0436006	0.0346107	0.0318938	0.0398814	0.0361386	0.0526195	0.0506699	0.0431201
GC-TOF-MS (untargeted)	337,81 Win026_C02	1877.7	Fructose, D- (1MEOX) (5TMS)3	1876.38	994	864	994	FRUCTOSE MEOX 5TMS_2	1875	969	969	874	GLUCOSE MEOX 5TMS-13C6_1	1886	745	745	658	Dehydroascorbic acid dimer (TMS)b	0.0854253	0.235602	0.328673	0.112458	0.161646	0.1679	0.147378	0.265585	0.262127	0.117888	0.213128	0.357086	0.284094	0.341678	0.217963	0.0298804	0.544175	0.367285	0.142535	0.196293	0.46125	0.339738	0.197579	0.315648	0.228279	0.238841	0.286374	0.264921	0.383934	0.378589	0.330411
GC-TOF-MS (untargeted)	398,8 Win035_C01	2307.9	Fructose-6-phosphate (1MEOX) (6TMS)	2307.25	957	605	957	FRUCTOSE-6-PHOSPHATE-MEOX 6TMS	2295	874	874	789						Pyruvic acid (2TMS)	0.0339203	0.0195875	0.0408095	0.0394889	0.0357674	0.0228725	0.0348116	0.0370604	0.0401244	0.0314163	0.0348636	0.0434942	0.0521773	0.0344682	0.0454641	0.0433126	0.042434	0.03611	0.049498	0.0444333	0.0460804	0.0358503	0.0464329	0.0308804	0.0438297	0.0425361	0.050068	0.0364288	0.034559	0.058276	0.0350088
GC-TOF-MS (untargeted)	240,56 Win012_C06	1342.4	Itaconic acid (2TMS)	1347.31	980	687	980	FUMARIC ACID 2TMS	1353	800	800	792	SUCCINIC ACID-D4-2TMS	1314	722	676	722	Citric acid (4TMS)	0.100789	0.0906037	0.045518	0.112054	0.0813904	0.0378935	0.0511761	0.0217467	0.0809512	0.0426206	0.104693	0.0865981	0.0865024	0.0805348	0.0816167	0.115175	0.109352	0.088466	0.122576	0.0695345	0.116952	0.0685861	0.100667	0.0480095	0.0610392	0.109974	0.0898248	0.105317	0.0961406	0.11077	0.0649142
GC-TOF-MS (untargeted)	242,45 Win012_C08	1351	Fumaric acid (2TMS)	1355.82	995	816	995	FUMARIC ACID 2TMS	1353	991	977	991						Citric acid (4TMS)b	0.50991	0.478855	0.199083	0.596318	1.38402	0.17263	0.251256	0.0994246	0.42965	0.169319	0.767182	1.1519	1.79986	0.84148	1.39308	0.743731	0.571395	0.552242	2.14824	1.57319	0.554838	2.18369	0.82674	0.817968	0.280978	0.590074	0.639021	0.755545	0.493684	0.709599	1.03668
GC-TOF-MS (untargeted)	339,44 Win026_C03	1888.1	Fructose, D- (1MEOX) (5TMS)4	1876.38	962	787	962	GALACTOSE MEOX 5TMS_2	1904	945	785	945	GLUCOSE MEOX 5TMS-13C6_1	1886	701	605	701	Citric acid (4TMS)c	0.058147	0.0571215	0.0386275	0.084117	0.108547	0.0342338	0.0482788	0.0254782	0.0557688	0.033945	0.0739239	0.109649	0.16201	0.0887704	0.118647	0.0796662	0.0716254	0.068436	0.147504	0.131719	0.0696734	0.132806	0.092503	0.0753629	0.0425453	0.0685833	0.071008	0.0876056	0.0584491	0.0844935	0.0944695
GC-TOF-MS (untargeted)	342,02 Win026_C08	1904.7	Galactose, D- (1MEOX) (5TMS)	1883.85	994	938	994	GALACTOSE MEOX 5TMS_2	1904	990	959	990	GLUCOSE MEOX 5TMS-13C6_1	1886	696	696	674	Aconitic acid, cis- (3TMS)	0.065993	0.0545539	0.0347306	0.0654275	0.0327059	0.0281769	0.0467318	0.0557407	0.0412699	0.0272686	0.0755118	0.0670792	0.0668555	0.0737609	0.110907	0.0655314	0.132674	0.0859862	0.0853407	0.0603034	0.0979189	0.0877014	0.0452586	0.0800824	0.0414439	0.0771096	0.090368	0.0677197	0.0795619	0.101337	0.0522848
GC-TOF-MS (untargeted)	376 Win031_C02	2137.7	Glucoheptose (1MEOX) (6TMS)	2115.5	903	903	749	GLUCO-GULO-HEPTOSE MEOX 6TMS_1	2116	903	903	749	METHYL STEARATE	2126	550	449	550	Glutaric acid, 2-hydroxy- (3TMS)	0.0475731	0.0438935	0.0246483	0.0352105	0.0592437	0.0201125	0.0248302	0.0262299	0.0354908	0.00497967	0.0194633	0.0633464	0.0633047	0.0530955	0.100068	0.20104	0.0886985	0.0379319	0.172031	0.103657	0.229579	0.176703	0.0935936	0.199199	0.0643074	0.177484	0.18423	0.054364	0.195738	0.227602	0.0515703
GC-TOF-MS (untargeted)	352,8 Win028_C01	1976.1	Glucopyranose, D- (5TMS)	1974.65	994	870	994	GLUCONIC ACID 6TMS	1990	892	892	775						Succinic acid (2TMS)	0.167672	0.212326	0.322861	0.463657	0.230518	0.186182	0.389779	0.226893	0.0609841	0.209766	0.19755	0.384487	0.259509	0.216129	0.192985	0.532063	0.325745	0.403887	0.149124	0.278709	0.139606	0.139687	0.155773	0.154557	0.0812805	0.114828	0.0980061	0.089341	0.126004	0.248998	0.0821164
GC-TOF-MS (untargeted)	358,3 Win029_C01	2013.2	Galactonic acid (6TMS)	1988.3	904	724	904	GLUCONIC ACID 6TMS	1990	854	812	854	HEXADECANOIC ACID-13C4-TMS	2043	669	627	669	Fumaric acid (2TMS)	0.422055	0.518917	0.430651	0.454156	0.269749	0.267331	1.11022	0.840805	0.164568	0.335013	0.184551	0.199739	0.203962	0.156749	0.169778	0.318437	0.276689	0.234477	0.168534	0.265467	0.28368	0.130061	0.34602	0.236203	0.257279	0.39375	0.352868	0.463744	0.237317	0.439308	0.230242
GC-TOF-MS (untargeted)	355,45 Win028_C02	1993.7	Galactonic acid (6TMS)	1988.3	980	857	980	GLUCONIC ACID 6TMS	1990	979	979	959						Fumaric acid, 2-methyl- (2TMS)b	0.0132965	0.012221	0.0103775	0.0145781	0.0178512	0.00796719	0.0101475	0.00847014	0.0173864	0.00911057	0.0162948	0.0181044	0.0221	0.0140488	0.0178109	0.0151582	0.0141203	0.0132257	0.0251012	0.0183481	0.012247	0.0179546	0.0174787	0.0126715	0.0105182	0.0139672	0.0154407	0.017647	0.0121153	0.0157988	0.015786
GC-TOF-MS (untargeted)	341,66 Win026_C07	1902.3	Glucose, D- (1MEOX) (5TMS)	1888.92	997	978	997	GLUCOSE MEOX 5TMS_1	1889	991	990	991	GLUCOSE MEOX 5TMS-13C6_2	1903	723	686	723	Maleic acid, 2-methyl- (2TMS)	0.102406	0.081624	0.104181	0.134412	0.153405	0.0370683	0.089829	0.0568809	0.136483	0.0479595	0.129963	0.178814	0.207023	0.103719	0.135373	0.118084	0.101697	0.0952936	0.173987	0.152039	0.0923712	0.159357	0.15608	0.107741	0.0911116	0.111146	0.13896	0.158697	0.10041	0.148113	0.141046
GC-TOF-MS (untargeted)	344,08 Win026_C10	1918.3	Glucose, D- (1MEOX) (5TMS)	1907.8	995	991	995	GLUCOSE MEOX 5TMS_2	1906	995	991	995	GLUCOSE MEOX 5TMS-13C6_2	1903	738	733	738	Maleic acid (2TMS)b	0.513191	0.558985	0.472612	0.520055	0.320089	0.37725	1.06413	1.00098	0.219892	0.506932	0.22658	0.239673	0.247293	0.198003	0.218265	0.367745	0.31858	0.333782	0.242589	0.36395	0.317297	0.147153	0.420508	0.279417	0.313694	0.386715	0.397585	0.540745	0.249765	0.492582	0.283494
GC-TOF-MS (untargeted)	294,75 Win018_C04	1617.9	Glutamic acid, DL- (3TMS)	1624.4	998	996	998	GLUTAMIC ACID,N,O,O-TMS	1613	998	996	998	L-GLUTAMIC ACID-13C5,15N-3TMS	1615	669	658	669	Malic acid, 2-methyl-, DL- (3TMS)	0.0121603	0.00419491	0.0185044	0.0174163	0.0137281	0.0106409	0.0169995	0.0189237	0.0173892	0.00844836	0.0174126	0.0209342	0.0176793	0.0167725	0.0188824	0.0116706	0.022971	0.0200914	0.0199575	0.019871	0.017437	0.0186206	0.0129008	0.0133197	0.0174514	0.0116052	0.0130742	0.0152475	0.0179762	0.0169143	0.0205828
GC-TOF-MS (untargeted)	237,41 Win012_C02	1328.1	Glyceric acid, DL- (3TMS)	1336.59	996	861	996	GLYCERIC ACID 3TMS	1332	970	970	948	SUCCINIC ACID-D4-2TMS	1314	714	714	699	Malic acid, DL- (3TMS)c	1.76058	1.6606	1.58459	1.79952	1.58386	1.95845	1.55743	1.82825	2.53647	1.87283	1.86352	1.83148	1.83889	1.60043	1.71801	1.65263	1.62217	1.89074	2.06631	1.65044	1.49822	1.40322	1.82817	1.12963	1.56831	1.73788	1.48866	1.88493	1.4964	1.74946	1.53552
GC-TOF-MS (untargeted)	232,07 Win011_C04	1303.8	Glycine (3TMS)	1309.2	986	833	986	GLYCINE,N,N,O-TMS	1304	983	891	983	L-PROLINE-13C5-2TMS	1295	866	728	866	Malic acid, DL- (3TMS)	5.09357	7.05659	4.09011	5.19239	6.03404	4.19595	3.80781	3.8787	2.89452	5.05165	3.11477	3.5139	3.77169	2.6223	4.35661	3.93466	3.26327	1.9097	3.70349	4.03925	2.59533	3.51102	4.48123	2.76459	1.87719	3.07604	3.72863	5.50003	2.52507	3.72195	3.91275
GC-TOF-MS (untargeted)	364,26 Win029_C05	2054.5	Hexadecanoic acid, n- (1TMS)	2047.44	974	786	974	HEXADECANOIC ACID-TMS	2043	972	868	972	HEXADECANOIC ACID-13C4-TMS	2043	854	854	790	Oxalic acid (2TMS)	0.368797	0.346425	0.141427	0.376528	0.312302	0.243586	0.202899	0.217147	0.339423	0.203642	0.203499	0.288415	0.195539	0.157695	0.204727	0.195432	0.12915	0.16039	0.17626	0.24781	0.192618	0.273154	0.258781	0.209209	0.196768	0.256721	0.20159	0.32776	0.179522	0.239457	0.249982
GC-TOF-MS (untargeted)	328,33 Win024_C02	1817.5	Citric acid (4TMS)	1820.2	904	904	682	ISOCITRIC ACID-4TMS	1812	928	928	718	MYRISTIC ACID-13C3-TMS	1847	674	674	584	Benzoic acid, 4-hydroxy- (2TMS)	0.0386821	0.0321919	0.0310816	0.040782	0.0316688	0.0374396	0.0262576	0.0267528	0.0370823	0.0277558	0.0321071	0.0331696	0.0353284	0.0276996	0.0342126	0.0387621	0.0369194	0.0313018	0.0379062	0.0326732	0.0405954	0.0294949	0.0359772	0.0308319	0.0268594	0.0336733	0.0338629	0.0452241	0.031374	0.0357904	0.0324227
GC-TOF-MS (untargeted)	328,96 Win024_C05	1821.5	Citric acid (4TMS)	1820.2	920	714	920	ISOCITRIC ACID-4TMS	1812	900	900	829	MYRISTIC ACID-13C3-TMS	1847	685	666	685	Galactonic acid (6TMS)	0.0870338	0.1048	0.0801559	0.0750998	0.0804845	0.095848	0.0836126	0.105396	0.115211	0.0741088	0.0556011	0.0889098	0.127516	0.0881713	0.0821934	0.0821958	0.152678	0.0876137	0.127855	0.0937835	0.202416	0.166448	0.13181	0.108158	0.136391	0.163041	0.155619	0.110732	0.140348	0.155131	0.123324
GC-TOF-MS (untargeted)	246,99 Win013_C01	1371.7	Threonic acid-1,4-lactone (2TMS)	1376.9	978	717	978	LACTIC ACID ,O,O-TMS_2	1387	874	795	874						Galactonic acid (6TMS)b	0.022733	0.0292581	0.0292676	0.0330427	0.0186008	0.0340858	0.0133092	0.0297146	0.0285053	0.0256379	0.0270048	0.0400341	0.0669067	0.0549747	0.0476749	0.0318937	0.0722126	0.0374225	0.0817912	0.0332853	0.0521661	0.0647358	0.030699	0.0304503	0.0309011	0.0316627	0.0419414	0.0278913	0.0442122	0.0412705	0.0360858
GC-TOF-MS (untargeted)	231,97 Win011_C03	1303.3	Maleic acid (2TMS)	1310.65	996	838	996	MALEIC ACID 2TMS	1303	995	994	995	L-PROLINE-13C5-2TMS	1295	798	676	798	Glyceric acid, DL- (3TMS)	0.122738	0.225162	0.213029	0.178485	0.320806	0.868154	0.323045	0.274478	0.145758	0.315863	0.434441	0.200714	0.297633	0.350427	0.203432	0.339826	0.782664	0.710274	0.185752	0.294622	0.13087	0.0913715	0.12898	0.0998359	0.0801047	0.352165	0.121006	0.104892	0.534017	0.100198	0.134115
GC-TOF-MS (untargeted)	270,23 Win016_C01	1485.9	Malic acid, DL- (3TMS)	1488.53	995	847	995	MALIC ACID 3TMS	1487	975	975	932	SALICYLIC ACID-D4-2TMS	1501	577	577	475	Itaconic acid (2TMS)	0.440853	0.314465	0.368366	0.507202	0.537162	0.169775	0.617406	0.330412	0.371681	0.194981	0.494269	0.641393	0.908757	0.448073	0.535352	0.673081	0.512319	0.593547	0.663334	0.801537	0.531807	0.654048	0.715741	0.632193	0.463973	0.764571	0.64192	0.639786	0.487975	0.825715	0.562818
GC-TOF-MS (untargeted)	270,99 Win016_C02	1489.7	Malic acid, DL- (3TMS)	1488.53	996	957	996	MALIC ACID 3TMS	1487	993	988	993	SALICYLIC ACID-D4-2TMS	1501	531	531	484	Pyroglutamic acid, DL- (2TMS)	0.569279	0.519347	0.795073	0.755536	0.426974	0.512762	0.507031	0.786545	0.3239	0.476863	0.349277	0.581996	0.504574	0.551072	0.483183	0.60557	0.754413	0.549594	0.611963	0.565495	0.618987	0.49758	0.338081	0.356033	0.455998	0.474701	0.365413	0.283799	0.363808	0.478483	0.433166
GC-TOF-MS (untargeted)	522,67 Win050_C05	2804.8	Gentiobiose (1MEOX) (8TMS)	2808.91	943	866	943	MALTITOL 9TMS	2825	917	892	917						Shikimic acid (4TMS)	0.00434645	0.00275656	0.00264825	0.00370139	0.00419118	0.00563516	0.00228678	0.0124681	0.00560314	0.00662354	0.00175605	0.00269443	0.00520053	0.00405927	0.00326703	0.00317156	0.0143358	0.0051203	0.00814063	0.00535252	0.00626448	0.00459477	0.00544619	0.0226204	0.007257	0.00752262	0.00460415	0.00716326	0.01961	0.00799959	0.0231032
GC-TOF-MS (untargeted)	340,7 Win026_C06	1896.1	Glucose, D- (1MEOX) (5TMS)	1888.92	991	974	991	MANNOSE MEOX 5TMS_1	1879	990	986	990	GLUCOSE MEOX 5TMS-13C6_2	1903	718	688	718	Tetradecanoic acid, n- (1TMS)	0.00688087	0.0101271	0.0102854	0.00732469	0.00901989	0.00583073	0.00650703	0.00847987	0.0079913	0.00495125	0.0077659	0.0160802	0.0118851	0.0101348	0.0102625	0.00650444	0.0154427	0.00929519	0.0106928	0.00728304	0.0133425	0.013128	0.0157258	0.0124227	0.0127879	0.0203165	0.012537	0.0138207	0.020469	0.0163228	0.0162144
GC-TOF-MS (untargeted)	340,2 Win026_C04	1892.9	Glucopyranose, D- (5TMS)	1884.65	983	749	983	MANNOSE MEOX 5TMS_2	1893	916	916	901	GLUCOSE MEOX 5TMS-13C6_1	1886	702	702	675	Threonic acid-1,4-lactone (2TMS)	0.0779863	0.136995	0.145276	0.122501	0.108834	0.145916	0.133132	0.125747	0.127553	0.133791	0.0658422	0.153467	0.120126	0.0808631	0.0902594	0.0991818	0.147852	0.117337	0.0355741	0.15413	0.181704	0.167377	0.108578	0.164246	0.178638	0.130621	0.292694	0.153547	0.154319	0.140193	0.102866
GC-TOF-MS (untargeted)	340,53 Win026_C05	1895	Mannose, D- (1MEOX) (5TMS)	1893.6	930	930	815	MANNOSE MEOX 5TMS_2	1893	930	930	815	GLUCOSE MEOX 5TMS-13C6_2	1903	731	731	611	Threonic acid (4TMS)	0.333789	0.623059	0.365712	0.452395	0.500641	0.705428	0.431084	0.331273	0.442785	0.476282	0.137281	0.323147	0.522373	0.163026	0.222337	0.384649	0.345382	0.21525	0.186854	0.667585	0.485345	0.624413	0.406468	0.578129	0.579453	0.532957	0.924258	0.489097	0.400531	0.446528	0.598321
GC-TOF-MS (untargeted)	371,95 Win030_C07	2108.2	Glucoheptose (1MEOX) (6TMS)	2115.5	901	901	773	N-ACETYL MANNOSAMINE MEOX N,O,O,O,O-TMS_1	2080	920	920	920	METHYL STEARATE	2126	619	453	619	Ethanolamine (3TMS)	0.0264246	0.01608	0.0237313	0.0315682	0.0227309	0.0302926	0.0207569	0.019329	0.0157212	0.0247728	0.0111877	0.0185073	0.0298504	0.0307706	0.0132611	0.012197	0.0220567	0.0176772	0.0436737	0.0180232	0.0408223	0.0158715	0.0238655	0.010324	0.014953	0.019725	0.0128284	0.00945914	0.0273382	0.0171052	0.032083
GC-TOF-MS (untargeted)	513,76 Win049_C04	2734.5	Trehalose, alpha,alpha'-, D- (8TMS)	2739.9	954	954	634	NIGEROSE MEOX 8TMS_2	2748	933	933	598						Phosphoric acid (3TMS)	0.10076	0.0523515	0.0911932	0.152283	0.0445207	0.0920388	0.0796619	0.0992044	0.0332513	0.0503374	0.0656912	0.0400355	0.0769797	0.0781174	0.0546635	0.0560729	0.102538	0.102191	0.0516377	0.0565259	0.0827495	0.0335601	0.0262851	0.02287	0.0336733	0.0458802	0.0337334	0.0284442	0.0452509	0.0375985	0.0277578
GC-TOF-MS (untargeted)	229,26 Win011_C01	1292.2	Isoleucine, L- (2TMS)	1298	979	878	979	NORLEUCINE,N,O-TMS	1320	967	906	967	L-PROLINE-13C5-2TMS	1295	869	670	869	Phosphoric acid (3TMS)	0.107712	0.0870462	0.0970533	0.14798	0.138423	0.193537	0.120439	0.141091	0.124634	0.152257	0.146687	0.131604	0.141098	0.145398	0.147342	0.10247	0.116101	0.109084	0.10871	0.128493	0.108111	0.0993776	0.137296	0.0776401	0.0995506	0.132515	0.0897726	0.140562	0.105884	0.142684	0.116993
GC-TOF-MS (untargeted)	211,03 Win008_C08	1219.9	Valine, DL- (2TMS)	1217.25	933	786	933	NORVALINE,N,O-TMS	1245	908	756	908						Phosphoric acid (3TMS)	0.449665	0.384264	1.10106	0.820562	0.685456	0.787891	0.66858	0.930517	0.546409	0.739423	0.615899	1.67258	1.37884	0.936048	1.1647	1.25204	0.978801	0.980678	0.466147	0.645906	1.09026	0.874231	1.29455	0.823938	1.11077	0.899572	0.485462	0.573643	1.02008	1.23247	0.91203
GC-TOF-MS (untargeted)	387,47 Win033_C03	2221.9	Octadecadienoic acid, 9,12-(Z,Z)-, n- (1TMS)	2209.1	959	626	959	OCTADECADIENOIC ACID, 9,12-(Z,Z)-TMS	2208	959	959	727						Phosphoric acid (3TMS)	0.0327931	0.0291964	0.0175631	0.0436924	0.0304874	0.037566	0.021252	0.0294699	0.0390302	0.0209722	0.0146829	0.0539915	0.0435491	0.0170024	0.0217175	0.0279335	0.0296811	0.0158492	0.0223383	0.0229798	0.0477996	0.0403851	0.0474988	0.0263546	0.0300675	0.0349347	0.0309785	0.032855	0.0306475	0.0419329	0.0363188
GC-TOF-MS (untargeted)	376,23 Win031_C03	2139.4	Octadecanoic acid methyl ester, n-	2129.75	970	786	970	Octadecanoic acid methyl ester	2126	987	906	987	METHYL STEARATE	2126	987	906	987	Glycerol (3TMS)	0.0923271	0.102702	0.0882406	0.110894	0.0798013	0.0915174	0.126192	0.114547	0.108305	0.11048	0.0844644	0.0714	0.0893494	0.0926505	0.075672	0.0966714	0.0997656	0.0903177	0.115338	0.0900085	0.143695	0.121468	0.0795343	0.0832689	0.100761	0.11183	0.109242	0.0941902	0.0931815	0.0777235	0.0740194
GC-TOF-MS (untargeted)	391,88 Win033_C12	2255.2	Octadecanoic acid, n- (1TMS)	2244.3	982	877	982	OCTADECANOIC ACID-TMS	2244	964	963	964						Glycerol-3-phosphate, DL- (4TMS)	0.0243448	0.0279374	0.0284445	0.0340237	0.0396566	0.0420608	0.0238331	0.028589	0.0316481	0.0307269	0.0175396	0.0304172	0.0470004	0.0335211	0.0292267	0.0394329	0.0337018	0.0239949	0.057165	0.0376833	0.032308	0.0443423	0.0463422	0.0269089	0.0345235	0.0422855	0.049069	0.0259858	0.0291892	0.0343603	0.0321516
GC-TOF-MS (untargeted)	388,3 Win033_C05	2228.2	Octadecatrienoic acid, 9,12,15-(Z,Z,Z)-, n- (1TMS)	2215.93	973	973	598	OCTADECATRIENOIC ACID, 9,12,15-(Z,Z,Z)-TMS	2214	973	973	598						Hexadecanoic acid, n- (1TMS)	0.21437	0.242857	0.181072	0.221043	0.18812	0.226208	0.181631	0.212262	0.223618	0.183664	0.18112	0.236145	0.222742	0.200623	0.21145	0.174425	0.247585	0.178696	0.268342	0.178064	0.205452	0.257007	0.193152	0.145929	0.14688	0.209818	0.189864	0.198142	0.216255	0.185162	0.198971
GC-TOF-MS (untargeted)	388,33 Win033_C06	2228.4	Octadecatrienoic acid, 9,12,15-(Z,Z,Z)-, n- (1TMS)	2215.93	957	820	957	OCTADECATRIENOIC ACID, 9,12,15-(Z,Z,Z)-TMS	2214	957	820	957						Linoleic acid	0.0133164	0.0120408	0.0118738	0.0126327	0.00962657	0.0120158	0.0126786	0.0121661	0.0146829	0.0114614	0.0122839	0.0129811	0.00973554	0.00956651	0.0101538	0.00902294	0.0112578	0.00974233	0.0113985	0.0125227	0.013381	0.0163875	0.0099257	0.00967963	0.00939512	0.0102557	0.0123999	0.0111611	0.0128189	0.0125815	0.0108862
GC-TOF-MS (untargeted)	389,75 Win033_C08	2239.1	Octadecatrienoic acid, 9,12,15-(Z,Z,Z)-, n- (1TMS)	2215.93	961	924	961	OCTADECATRIENOIC ACID, 9,12,15-(Z,Z,Z)-TMS	2214	961	924	961						Octadecatrienoic acid, 9,12,15-(Z,Z,Z)-, n- (1TMS)	0.0286876	0.027678	0.017617	0.0289986	0.0269638	0.0184239	0.0191174	0.0292733	0.0280683	0.0248428	0.0216213	0.02393	0.0186869	0.0161245	0.0206671	0.0165249	0.0232419	0.0215305	0.0166416	0.0224261	0.0212445	0.0252838	0.0164767	0.0161001	0.0167011	0.0152466	0.0221216	0.0234716	0.0191781	0.0191784	0.0187778
GC-TOF-MS (untargeted)	192,1 Win005_C02	1154.2	Oxalic acid (2TMS)	1130.4	916	529	916	OXALIC ACID 2TMS	1130	902	602	902						Octadecatrienoic acid, 9,12,15-(Z,Z,Z)-, n- (1TMS)b	0.135852	0.115641	0.107543	0.156795	0.14365	0.104856	0.114424	0.165184	0.135642	0.111541	0.118108	0.132106	0.102038	0.0763118	0.116748	0.112735	0.0616783	0.0692076	0.0975623	0.126173	0.105998	0.124785	0.0757611	0.0890369	0.069865	0.111002	0.137335	0.0752031	0.119689	0.119401	0.0887342
GC-TOF-MS (untargeted)	177,05 Win003_C01	1104.6	Pyruvic acid (2TMS)	1085.18	971	877	971	OXALIC ACID 2TMS	1130	831	831	825						Octadecatrienoic acid, 9,12,15-(Z,Z,Z)-, n- (1TMS)c	0.0202779	0.0211637	0.0143622	0.0264961	0.022846	0.0153071	0.0204281	0.0229866	0.0233638	0.023756	0.019629	0.0332117	0.0299792	0.02736	0.0271087	0.0399186	0.0250553	0.0212353	0.0397247	0.0215536	0.039168	0.0373879	0.0163192	0.0250048	0.0242467	0.0381844	0.030461	0.0206218	0.03147	0.0286571	0.0284861
GC-TOF-MS (untargeted)	295,98 Win018_C05	1625	Phenylalanine, DL- (2TMS)	1629.21	968	714	968	PHENYLALANINE,N,O-TMS	1622	930	790	930	L-GLUTAMIC ACID-13C5,15N-3TMS	1615	767	697	767	Octadecatrienoic acid, n- (1TMS)d	0.0471508	0.00708168	0.0224025	0.00153714	0.00542691	0.0109097	0.186542	0.0155536	0.0876922	0.00609591	0.00804255	0.0575241	0.000325601	0.00760586	0.000784242	0.000874774	0.00241672	6.64489e-05	0.0572846	0.0213999	0.000209902	0.00084002	0.125033	0.00510274	0.00128194	0.0290445	0.000385638	0.00101545	3.06916e-07	0.0109437	0.0182786
GC-TOF-MS (untargeted)	227,1 Win010_C05	1283.6	Phosphoric acid (3TMS)	1277.3	936	722	936	PHOSPHATE-FRAGMENT	1277	921	730	921	L-PROLINE-13C5-2TMS	1295	801	483	801	Fructose, D- (1MEOX) (5TMS)	0.00917753	0.0127052	0.0070474	0.00943925	0.0125117	0.00979345	0.0126839	0.00871028	0.0135599	0.00622993	0.00742849	0.0114393	0.00851874	0.00873799	0.011536	0.00850681	0.0129697	0.0101284	0.0134066	0.0107049	0.0142029	0.0188978	0.0156472	0.018462	0.0170005	0.0142586	0.0194841	0.0226854	0.0139694	0.0155722	0.0139702
GC-TOF-MS (untargeted)	224,42 Win010_C01	1273	Phosphoric acid (3TMS)	1277.3	988	845	988	PHOSPHATE-FRAGMENT	1277	978	865	978	L-PROLINE-13C5-2TMS	1295	803	593	803	Fructose, D- (1MEOX) (5TMS)b	1.59435	3.40946	1.68618	0.967637	1.15685	5.11864	2.50746	4.02581	1.75183	3.26168	0.641424	0.484182	0.274617	0.235312	0.416709	0.356132	0.292615	0.488769	0.0994749	0.571118	0.437116	0.793243	0.402714	0.758765	1.03004	0.983191	0.864985	0.338446	0.356693	0.147541	0.9199
GC-TOF-MS (untargeted)	224,65 Win010_C02	1273.9	Phosphoric acid (3TMS)	1277.3	959	959	872	PHOSPHATE-FRAGMENT	1277	959	959	872	L-PROLINE-13C5-2TMS	1295	677	592	677	Fructose, D- (1MEOX) (5TMS)c	1.9094	2.99874	2.6396	1.4979	1.95253	3.3369	2.1492	2.96885	2.87887	2.59592	1.12695	1.46478	1.37486	1.01065	1.60537	0.688705	1.48615	1.14242	1.27486	1.5326	1.29029	2.29706	1.17829	1.46291	1.73326	1.79454	2.10852	1.26625	1.16575	1.95083	1.68836
GC-TOF-MS (untargeted)	224,85 Win010_C03	1274.7	Phosphoric acid (3TMS)	1277.3	991	951	991	PHOSPHATE-FRAGMENT	1277	949	917	949	L-PROLINE-13C5-2TMS	1295	736	501	736	Fructose-6-phosphate (1MEOX) (6TMS)d	0.0456878	0.0196834	0.0237451	0.0135626	0.0296263	0.067247	0	0.0878844	0.00307613	0.00593726	0.00921623	0.00381802	0.00443299	0.0687856	0.00537676	0.0442089	0	0.01025	0.0162844	0.0206177	0.0531521	0.007337	0.0186493	0.0956307	0.0103096	0.0106285	0.0119836	0.0191029	0.0054468	0.0116109	0.00604844
GC-TOF-MS (untargeted)	225,01 Win010_C04	1275.3	Glycerol (3TMS)	1279.64	933	714	933	PHOSPHATE-FRAGMENT	1277	830	782	830	L-PROLINE-13C5-2TMS	1295	808	623	808	Fructose, D- (1MEOX) (5TMS)e	0.151332	0.252261	0.259639	0.273622	0.153119	0.357965	0.234444	0.393361	0.223897	0.261694	0.134401	0.222772	0.255514	0.221405	0.200805	0.213781	0.308566	0.207333	0.203015	0.200679	0.190837	0.22963	0.141023	0.170357	0.212124	0.155898	0.233353	0.140666	0.176126	0.151116	0.185868
GC-TOF-MS (untargeted)	230,25 Win011_C02	1296.1	Proline, L- (2TMS)	1300.3	993	788	993	PROLINE,N,O-TMS	1296	977	949	977	L-PROLINE-13C5-2TMS	1295	845	752	845	Glucose, D- (1MEOX) (5TMS)	3.59861	3.53961	3.1649	2.8796	1.6719	4.61397	2.9356	4.13953	3.81261	3.22074	0.715377	0.623688	0.000212504	0.512683	1.03426	2.13672	1.37009	0.909238	0.428656	1.06568	2.46312	2.95722	2.61812	2.81058	3.09038	2.6281	2.43339	1.58903	2.78832	3.53806	3.02944
GC-TOF-MS (untargeted)	276,95 Win016_C05	1521.1	Pyroglutamic acid, DL- (2TMS)	1519.43	992	818	992	PYROGLUTAMIC ACID,N,O-TMS	1514	928	925	928	SALICYLIC ACID-D4-2TMS	1501	703	703	581	Glucose, 1,6-anhydro, beta-D- (3TMS)b	0.010123	0.0220732	0.0235469	0.0126005	0.0189529	0.0272704	0.0153952	0.0227143	0.0277202	0.0166305	0.0167516	0.0192517	0.0306126	0.0152108	0.0185023	0.0100733	0.0284247	0.0182796	0.0394321	0.0187574	0.0275675	0.0291392	0.0289829	0.0159077	0.0255402	0.0188338	0.0316247	0.0102647	0.0264021	0.0263192	0.0162305
GC-TOF-MS (untargeted)	309,01 Win020_C03	1699.9	Glucose, 1,6-anhydro, beta-D- (3TMS)	1711.6	993	853	993	RIBITOL 5TMS	1721	881	881	778	PUTRESCINE-D4-4TMS	1728	657	657	654	Glucose, D- (1MEOX) (5TMS)c	2.66977	2.71747	2.39051	2.69442	2.44711	3.28279	2.54849	3.41987	3.13891	2.89604	2.25655	1.84362	1.51528	1.45574	2.13266	1.59503	2.15908	1.8994	1.46312	2.08536	2.66218	2.44614	2.77095	2.51078	2.56094	2.58488	2.41418	2.55871	2.36103	2.94371	2.47598
GC-TOF-MS (untargeted)	460,52 Win042_C05	2511.1	2-(Hydroxymethyl)phenyl-beta-D-glucopyranoside (5TMS)	2528.6	901	901	803	SALICIN-5TMS	2502	906	906	825						Glucose, D- (1MEOX) (5TMS)d	1.30085	3.71634	2.82733	0.0121176	0.0107621	7.39469	1.83277	5.04752	4.90901	2.1326	0.0259689	0.0738221	0.0253002	0.0399154	0.0366889	0.0578227	0.0276588	0.019074	0.00804664	0.0175813	1.44844	4.21464	1.66281	4.67343	3.38428	1.07244	1.64856	0.0121427	2.34221	3.05444	3.01404
GC-TOF-MS (untargeted)	274,24 Win016_C03	1506.5	Salicylic acid, 3,4,5,6-D4- (2TMS)	1501.2	978	978	977	SALICYLIC ACID-D4-2TMS	1501	978	978	977	SALICYLIC ACID-D4-2TMS	1501	978	978	977	Galactose, D- (1MEOX) (5TMS)	1.48685	0.972542	1.10469	1.22943	0.977495	0.948499	1.72333	1.29191	1.12456	1.49336	0.809728	0.567606	0.146666	0.538094	0.776459	0.837616	0.951984	0.843213	0.216507	0.904193	1.27696	0.670254	1.42268	0.663926	1.01335	1.19369	1.0106	1.32234	1.15549	1.3583	1.04111
GC-TOF-MS (untargeted)	189,71 Win005_C01	1146.3	Glycine (2TMS)	1117.27	920	762	920	SARCOSINE-2TMS	1135	874	789	874						Glucopyranose, D- (5TMS)	0.300948	0.0637955	0.067171	0.095496	0.178485	0.0450858	0.0887976	0.63663	0.0835253	0.0512218	0.0599247	0.0608749	0.0544955	0.0627629	0.0653688	0.0745365	0.110806	0.145406	0.0793435	0.0991879	0.174456	0.0990318	0.107266	0.581086	0.229192	0.11256	0.179215	0.0871019	0.116426	0.204147	0.0814832
GC-TOF-MS (untargeted)	369,2 Win030_C03	2088.8	Inositol, myo- (6TMS)	2085	910	910	640	scyllo-INOSITOL 6TMS	2085	910	910	640						Glucopyranose, D- (5TMS)b	0.191885	0.0308473	0.016537	0.026626	0.126126	0.0429102	0.0111468	0.534486	0.0569179	0.0183432	0.013875	0.0335571	0.0162841	0.0184611	0.032983	0.0165368	0.0175755	0.0611326	0.0344026	0.0448666	0.0564665	0.0758469	0.0280338	0.471937	0.146256	0.0159502	0.0751801	0.0143228	0.0427587	0.100482	0.0289461
GC-TOF-MS (untargeted)	369,9 Win030_C05	2093.6	Inositol, myo- (6TMS)	2085	992	992	967	scyllo-INOSITOL 6TMS	2085	992	992	967						Gentiobiose (1MEOX) (8TMS)	0.00759759	0.00716491	0.0051678	0.0085645	0.00593201	0.00722785	0.00417513	0.00108593	0.0326165	0.000181973	0.00136528	0.00551814	0.00369238	0.00226019	0.00522748	0.0111539	0.00450552	0.00581187	0.00273103	0.00327127	0.0436385	0.0522669	0.0572393	0.0475708	0.101374	0.195033	0.0661352	0.0319863	0.0789196	0.0479078	0.0479266
GC-TOF-MS (untargeted)	369,67 Win030_C04	2092	Inositol, myo- (6TMS)	2085	995	995	954	scyllo-INOSITOL 6TMS	2085	995	995	954						Glucoheptose (1MEOX) (6TMS)	0.105318	0.114096	0.0904585	0.113534	0.12974	0.0899735	0.122726	0.0851751	0.146298	0.0847514	0.0736411	0.130769	0.103634	0.0897208	0.12423	0.0939548	0.137891	0.102935	0.129009	0.105849	0.175893	0.203954	0.158518	0.167794	0.196599	0.179333	0.241953	0.196015	0.17857	0.19158	0.162963
GC-TOF-MS (untargeted)	370,16 Win030_C06	2095.4	Inositol, myo- (6TMS)	2085	994	927	994	scyllo-INOSITOL 6TMS	2085	988	988	906						Glucoheptose (1MEOX) (6TMS)b	0.0244043	0.0323359	0.012864	0.0124535	0.0239328	0.0495779	0.0256638	0.0277381	0.039149	0.0237897	0.00427457	0.00846314	0.00523029	0.00700417	0.0152667	0.00248236	0.014504	0.00895119	0.0100356	0.0116619	0.0185099	0.0482701	0.0339797	0.0710729	0.117473	0.0269063	0.0484227	0.0854863	0.0437216	0.0080716	0.0780319
GC-TOF-MS (untargeted)	243,94 Win012_C10	1357.8	Serine, L- (3TMS)	1366.37	996	906	996	SERINE,N,O,O-TMS	1362	927	815	927						Inositol, myo- (6TMS)	0.226154	0.183464	0.202048	0.229979	0.140911	0.229141	0.154481	0.291579	0.243228	0.0568741	0.0465215	0.22722	0.418219	0.291441	0.218544	0.264322	0.527772	0.242384	0.41315	0.233408	0.357442	0.275826	0.260507	0.188171	0.21859	0.23758	0.275835	0.25225	0.227015	0.260596	0.177344
GC-TOF-MS (untargeted)	243,97 Win012_C11	1357.9	Serine, DL- (3TMS)	1366.37	906	624	906	SERINE,N,O,O-TMS	1362	899	636	899						Inositol, myo- (6TMS)b	1.44117	1.35309	1.57128	2.47554	1.67767	2.16987	1.54256	2.25239	1.79948	0.897044	0.640039	1.91408	2.07473	2.33252	1.30866	2.73047	2.45547	1.61331	3.54964	2.02192	2.57881	2.05952	2.20625	1.29341	2.01181	2.82683	2.31722	1.5419	2.39197	2.68876	1.86979
GC-TOF-MS (untargeted)	327,14 Win024_C01	1810	Shikimic acid (4TMS)	1812.7	955	807	955	SHIKIMIC ACID 4TMS	1807	924	858	924						Inositol, myo- (6TMS)	0.0290842	0.137237	0.0132084	0.0464607	0.0369546	0.662271	0.0483968	0.0275011	0.0626542	0.0534312	0.0385131	0.0134018	0.00301573	0.00265438	0.0140205	0.119818	0.00239728	0.00363131	0.0800458	0.0237981	1.02583	1.11063	0.0162532	1.1812	0.290512	0.0616695	0.455407	0.0349968	0.137131	0.298443	0.266902
GC-TOF-MS (untargeted)	346,63 Win027_C01	1935.2	Sorbitol, D- (6TMS)	1928.8	919	919	751	SORBITOL 6TMS	1931	919	919	751						Inositol, myo- (6TMS)c	0.376828	0.472504	0.458855	0.715408	0.53964	0.761082	0.543736	0.555944	0.39613	0.353432	0.253759	0.415969	0.546536	0.392585	0.326424	0.693124	0.626383	0.395697	0.50801	0.482008	0.675143	0.530686	0.568572	0.527008	0.503721	0.646456	0.530515	0.305852	0.547718	0.614118	0.582187
GC-TOF-MS (untargeted)	333,9 Win025_C06	1852.9	Fructose, D- (1MEOX) (5TMS)1	1867.62	961	681	961	SORBOSE MEOX 5TMS_1	1863	920	854	920	MYRISTIC ACID-13C3-TMS	1847	674	629	674	Mannose, D- (1MEOX) (5TMS)	0.547692	0.557262	0.584372	0.706017	0.56019	0.609613	0.503822	0.505594	0.735231	0.629991	0.678429	0.709153	0.816081	0.650631	0.618247	0.734969	0.653082	0.544421	0.787433	0.606389	0.648771	0.505269	0.744307	0.362275	0.531668	0.606468	0.559029	0.690494	0.591195	0.663812	0.593198
GC-TOF-MS (untargeted)	336,59 Win026_C01	1870	Fructose, D- (1MEOX) (5TMS)2	1867.62	998	876	998	SORBOSE MEOX 5TMS_1	1863	989	989	970	GLUCOSE MEOX 5TMS-13C6_1	1886	726	726	652	Ribose, D- (1MEOX) (4TMS)	0.0412315	0.0470492	0.0606398	0.0596964	0.051801	0.0357446	0.0621361	0.0747085	0.0474955	0.0395997	0.0614195	0.074603	0.0642335	0.0630857	0.0432148	0.0517474	0.0714433	0.0584135	0.0551415	0.0654042	0.0898344	0.0826264	0.083923	0.083203	0.0552692	0.0703966	0.0777065	0.0622006	0.0650772	0.0905266	0.070286
GC-TOF-MS (untargeted)	234,43 Win011_C06	1314.5	Succinic acid (2TMS)	1320.97	994	848	994	SUCCINIC ACID 2TMS	1316	986	936	986	L-PROLINE-13C5-2TMS	1295	829	740	829	Ribose, D- (1MEOX) (4TMS)b	0.0328389	0.0782404	0.156674	0.00235582	0.0479802	0.0121262	0.0244102	0.000352602	0.215029	0.00556092	0.00311787	0.05052	0.0387287	0.00363422	0.0132363	0.00627511	0.20421	0.0446011	0.00670539	0.0820771	0.00724275	0.0100415	0.0128987	0.0100529	0.00403356	0.195255	0.126256	0.132787	0.0108477	0.00977965	0.0599943
GC-TOF-MS (untargeted)	334,17 Win025_C07	1854.6	Tetradecanoic acid, n- (1TMS)	1849.47	975	575	975	Tetradecanoic acid, 3-hydroxy-, methyl ester	1873	844	649	844	MYRISTIC ACID-13C3-TMS	1847	777	749	777	Ribose, D- (1MEOX) (4TMS)c	0.0139053	0.0219455	0.00982915	0.0150389	0.0181668	0.0116741	0.0306566	0.00677533	0.00564382	0.011315	0.00937479	0.0117679	0.0141119	0.020604	0.0188373	0.0268888	0.0149025	0.00968386	0.0220713	0.0171579	0.0538574	0.0295844	0.0301037	0.0216328	0.0297826	0.059721	0.0402364	0.0299352	0.0343845	0.0244827	0.0396751
GC-TOF-MS (untargeted)	252,82 Win014_C02	1398.2	Fumaric acid, 2-methyl- (2TMS)	1402.35	916	807	916	THYMINE 2TMS	1395	789	789	688						Sorbitol-6-phosphate (7TMS)	0.165355	0.0301735	0.005112	0.0308624	0.150711	0.00622504	0.0314072	0.00170154	0.0119434	0.0667835	0.000495063	0.0116769	0.00481681	0.0194604	0.0587105	0.0428921	0.0069801	0.00311421	0.0278865	0.00366653	0.0417993	0.0284671	0.00635266	0.00200254	0	0.00229169	0.0161094	0.0325967	0.0492399	0.00985909	0.0060456
GC-TOF-MS (untargeted)	317,16 Win022_C02	1749.1	Aconitic acid, cis- (3TMS)	1755.64	912	772	912	trans-ACONITIC ACID-3TMS	1744	949	868	949	ALPHA-KETOGLUTARATE-13C4-2TMS	1772	721	648	721	Sorbitol, D- (6TMS)b	0.0242699	0.0288128	0.0245308	0.0227499	0.0327116	0.0180656	0.0138752	0.0219205	0.0521789	0.0449928	0.0804687	0.126303	0.111956	0.0785668	0.111119	0.106216	0.251014	0.0909876	0.0544124	0.0953587	0.0280341	0.0317123	0.0222671	6.89332e-06	0.0367601	0.0155419	0.0226684	0.01507	0.059779	0.0149855	0.0167119
GC-TOF-MS (untargeted)	387,3 Win033_C02	2220.6	Tryptophan, DL- (3TMS)	2206.7	969	619	969	TRYPTOPHAN,N,N,O-TMS	2202	953	580	953						Threose, D- (1MEOX) (3TMS)	0.0446263	0.0327486	0.0464008	0.0707814	0.0399937	0.0862852	0.0511715	0.0467298	0.061907	0.0591671	0.0223377	0.0474903	0.0880213	0.023813	0.0320948	0.0794371	0.0491076	0.0338764	0.0229818	0.0894812	0.0579353	0.0907261	0.0427517	0.0716464	0.0498868	0.0626797	0.0789228	0.0389597	0.0383659	0.0555618	0.0293045
GC-TOF-MS (untargeted)	391,54 Win033_C10	2252.7	Sinapic acid, trans- (2TMS)	2245.5	978	978	763	t-SINAPINIC ACID 2TMS	2240	978	978	763						Trehalose, alpha,alpha'-, D- (8TMS)	0.00253768	0.000299917	0.00056299	0.00197802	5.24378e-05	0	5.16226e-08	0.00580117	0.000131118	0.0003704	0.00449513	0.000533049	0.0195628	0.00853555	0.00622301	0.0134095	0.038678	0.00658141	0.014896	0.00246352	0.0174685	0.00734565	0.000736087	0.00572945	0.00316104	0.00430133	0.00587072	6.53088e-05	0.00359723	0.00891213	5.70549e-05
GC-TOF-MS (untargeted)	391,54 Win033_C11	2252.7	Sinapic acid, trans- (2TMS)	2245.5	915	566	915	t-SINAPINIC ACID 2TMS	2240	904	706	904						Xylose, D- (1MEOX) (4TMS)	0.0120599	0.0131913	0.0148232	0.016441	0.0066175	0.0261388	0.0325348	0.0677069	0.0147562	0.0107971	0.00490753	0.00859921	0.0158194	0.0103272	0.0110864	0.00978077	0.0217144	0.0138435	0.0160774	0.00849854	0.0346941	0.0212937	0.0184524	0.0349098	0.0323345	0.0246043	0.022644	0.0105656	0.0239583	0.0382138	0.0161747
GC-TOF-MS (untargeted)	241,79 Win012_C07	1348	Maleic acid, 2-methyl- (2TMS)	1359.32	987	814	987	URACIL-2TMS	1336	823	823	754						Xylose, D- (1MEOX) (4TMS)b	0.0140724	0.0194325	0.0227322	0.0221248	0.0226492	0.0325986	0.0128781	0.0439387	0.0244737	0.0140614	0.00625232	0.00998626	0.0159402	0.0108644	0.0100881	0.0129901	0.00794828	0.0092869	0.008853	0.0181742	0.0193783	0.029716	0.0217824	0.0211203	0.0154128	0.0119642	0.023769	0.0116803	0.0125264	0.00554687	0.0288178
GC-TOF-MS (untargeted)	211,03 Win008_C07	1219.9	Valine, DL- (2TMS)	1220.5	919	255	919	VALINE,N,O-TMS	1222	864	864	581
GC-TOF-MS (untargeted)	412,72 Win037_C01	2404.7	Sorbitol-6-phosphate (7TMS)	2378.2	900	900	606	XYLOBIOSE MEOX 6TMS_2	2422	753	753	582
GC-TOF-MS (untargeted)	300,42 Win019_C02	1650.5	Xylose, D- (1MEOX) (4TMS)	1659.41	996	932	996	XYLOSE MEOX 4TMS_1	1639	991	970	991
GC-TOF-MS (untargeted)	301,15 Win019_C03	1654.7	Ribose, D- (1MEOX) (4TMS)	1682.31	964	510	964	XYLOSE MEOX 4TMS_1	1639	888	769	888
[truncated: 29 more columns]

## Sheet: Dataset S3
Brassica nigra - Leaf ontogeny - Primary metabolism (GC-TOF-MS)
							Treatments	CL1	CL2	CL3	CL4	CL5	CL6	CL7	CL8	CL9	CL10	CL11	CM1	CM2	CM3	CM4	CM5	CM6	CM7	CM8	CM9	CM10	CM11	CT1	CT2	CT3	CT4	CT5	CT6	CT7	CT8	CT9	CT10	CT11	ML1	ML2	ML3	ML4	ML5	ML6	ML7	ML8	ML9
Analysis	Metabolite	RI (resolved)	m/z (unique)	m/z correlation (%)	m/z accuracy (%)		Sample #	1	2	3	4	5	6	7	8	9	10	11	12	13	14	15	16	17	18	19	20	21	22	23	24	25	26	27	28	29	30	31	32	33	34	35	36	37	38	39	40	41	42
GC-TOF-MS (targeted)	LUTEOLIN 4TMS_1 1 M/z559	3061	559	99.64	98.36			2552	7550	2880	2872	5226	3318	2582	4593	5109	4829	3843	3619	5481	6294	3503	2649	11298	6610	4706	3945	2841	4608	3497	14099	7385	6370	8255	9102	5971	8042	8219	13158	4370	3141	3864	4549	3668	4108	3089	5457	2786	3132
GC-TOF-MS (targeted)	KAEMPFEROL 4TMS 1 M/z559	3061	559	99.54	98.31			2322	7324	2869	2765	5137	3316	2379	4375	5042	4763	3833	3548	5359	6265	3493	2630	11270	6566	4331	3879	2749	4563	3523	13970	7186	6267	7893	8800	5953	7930	8214	12811	4093	2626	3790	4220	3513	3930	3015	5413	2724	3096
GC-TOF-MS (targeted)	XYLOBIOSE MEOX 6TMS_2 1 M/z218	2430	218	96.07	99.44			1039	2012	578	0	952	842	897	0	1706	748	521	4085	3029	2313	1994	2994	3494	1581	1752	1445	4950	3269	4913	7863	8700	4052	2785	7212	5833	11092	8043	10017	3867	1863	1685	1267	5393	860	1254	538	1402	2074
GC-TOF-MS (targeted)	LAMINARIBIOSE MEOX 8TMS_2 1 M/z245	2743	245	98.32	97.84			1199	1872	612	1076	1892	928	751	1479	1372	766	3169	2204	1926	2067	1124	2320	2789	2560	1949	2124	1357	907	1836	4347	3652	1691	3756	1958	1414	5102	3413	2869	2853	2568	915	1887	1317	641	3118	2869	2278	1686
GC-TOF-MS (targeted)	LAMINARIBIOSE MEOX 8TMS_1 2 M/z361	2705	361	99.12	96.69			1984	7087	2058	640	6021	2835	485	1605	1385	2584	2511	8108	7892	18443	763	8047	4882	6388	7164	2832	14063	4463	11367	14114	26650	5876	26254	4514	2554	15648	6675	31377	3543	9063	4519	1625	2840	4254	3115	4703	6750	9164
GC-TOF-MS (targeted)	SACCHARIC ACID 6TMS 2 M/z335	1979	335	97.86	95.69			10028	9560	2681	1135	7883	3486	1446	2859	5856	6832	7514	12278	10442	6016	1326	10941	4950	4606	7438	5318	15192	7274	11951	11316	13708	6603	14194	5499	6149	13782	8047	20042	7659	14187	3776	7414	11422	8727	6994	11277	9768	7838
GC-TOF-MS (targeted)	GLUCURONIC ACID-E-LACTONE MEOX 3TMS_2 2 M/z274	1901	274	95.3	98.6			97246	169283	131890	7747	64796	9083	4263	69339	20688	63262	58210	169334	154773	267703	14961	174917	40962	67651	178791	66258	225311	136316	199979	186889	249819	104144	248057	37671	56385	237376	73880	285038	147799	150888	53967	56731	52842	88699	72818	146390	197415	142970
GC-TOF-MS (targeted)	GLUCOHEPTONIC ACID 7TMS 3 M/z217	2234	217	96.55	94.13			3464	7567	2342	0	0	0	0	0	0	0	0	7395	6860	6762	0	7030	0	0	0	0	0	0	0	16512	23828	0	10502	0	1126	23278	0	35763	5095	7644	0	0	0	0	0	0	0	0
GC-TOF-MS (targeted)	GALACTURONIC ACID MEOX 5TMS_2 3 M/z335	1932	335	96.84	72.2			710	2423	885	1109	1030	985	1310	1179	596	0	630	1304	2903	1984	0	1915	1135	1288	2359	1823	676	1594	4413	3525	2315	1601	2026	110	1374	0	2240	3134	1673	1649	0	2326	1351	0	2604	2501	3022	0
GC-TOF-MS (targeted)	GALACTURONIC ACID MEOX 5TMS_1 2 M/z424	1919	424	96.44	95.12			363	852	438	829	579	365	431	0	437	611	537	199	589	501	163	615	741	1292	588	337	291	345	652	0	1183	883	257	182	1068	444	1057	605	0	0	1376	513	579	2958	499	585	253	1560
GC-TOF-MS (targeted)	CITRIC ACID 4TMS 1 M/z465	1802	465	99.7	99.76			1028540	1647818	1534628	205223	1708089	602863	149458	613608	407669	1122133	1246001	1209906	1245348	1789383	108732	1364889	523684	141195	1014857	146118	832342	488097	1219907	1506440	2961080	389763	1891312	299991	156240	1251603	168961	1521159	552997	2262500	439109	2066508	2066834	1960602	1262911	1763895	1452603	1370311
GC-TOF-MS (targeted)	2-OXOISOCAPROIC ACID MEOX TMS 2 M/z216	1209	216	98.03	82.99			3048	6401	8193	6433	7510	4022	2449	2576	5479	8013	7586	11563	13662	7795	5415	11022	6245	4634	9403	4963	8689	11207	14623	12469	17686	6280	9515	10653	7590	11413	10215	16326	10522	15042	6748	13817	12479	4120	4441	6123	7136	6404
GC-TOF-MS (targeted)	2-METHYLMALIC ACID 3TMS 1 M/z321	1462	321	96.31	96.39			1683	3769	2277	1858	3628	1651	3107	2147	2099	2528	2667	3315	3599	4609	2990	1915	2068	3847	3503	1929	4715	3741	4640	7228	25889	5076	3646	2830	2817	6887	2876	9963	5429	2550	7690	6302	3864	5294	4976	1114	2756	3982
GC-TOF-MS (targeted)	ALLOTHREONINE,N,O,O-TMS 1 M/z321	1374	321	99.14	99.23			2726	6880	2712	2391	1469	3918	1365	1363	2671	2182	2898	3693	3085	5495	5800	4624	17998	10618	4338	7505	7903	6081	16910	12378	13466	26006	17887	42934	17363	14723	31935	29949	16049	2178	4023	2443	4584	1574	1935	1877	2480	2095
GC-TOF-MS (targeted)	TURANOSE MEOX 8TMS_2 2 M/z243	2746	243	97.85	91.19			2345	10095	2086	2523	6357	3005	1802	3367	6418	3766	5571	8946	7661	9362	2035	9274	8183	4952	7062	3815	5412	4270	5729	10415	10657	4644	19997	6168	3911	12912	7820	12524	5673	8582	3748	11467	4072	3434	5209	12477	6639	10309
GC-TOF-MS (targeted)	ERYTHROSE MEOX 3TMS_2 1 M/z71	1464	71	96.09	95.25			24095	47573	19179	15031	25106	18322	0	0	18155	21985	25964	54741	39144	52992	26512	39614	61093	37457	38786	32782	60468	52110	84684	104037	202173	77915	67157	88701	64138	108206	72756	140551	81993	44295	0	24916	43489	26593	22352	31950	23543	25135
GC-TOF-MS (targeted)	GLUTAMIC ACID,N,O,O-TMS 1 M/z258	1608	258	99.19	97.77			20652	51418	46887	22973	21661	36959	15906	11736	28743	16702	36136	65746	59395	128684	57581	66141	97253	57237	60670	42030	68351	74956	122948	183175	263309	135537	135153	178003	118659	127701	133469	225192	108080	29344	29123	24470	33452	27694	30230	23332	22526	15578
GC-TOF-MS (targeted)	LACTOSE MEOX 8TMS_2 1 M/z361	2682	361	96.59	86.56			1508	8221	2022	1093	2399	785	435	768	1064	3218	1228	6161	3902	7393	1873	5720	3902	5815	5499	3951	16183	2608	15224	11199	25037	5344	10453	3502	3944	15920	4436	21387	2265	4745	1891	1160	909	2265	1524	2832	6442	6281
GC-TOF-MS (targeted)	LACTOSE MEOX 8TMS_1 1 M/z361	2679	361	98.37	95.2			1567	7862	2097	1089	2443	713	441	774	914	3193	1070	6216	3772	7446	1918	6006	3869	5439	5598	4045	16985	2622	14440	11262	25266	5277	10698	3507	3885	15416	4316	22129	2297	4771	1902	1194	870	2120	1653	2842	5387	6437
GC-TOF-MS (targeted)	TREHALOSE 8TMS 1 M/z363	2728	363	96.47	99.58			3305	5466	1316	1809	4185	3546	1805	1981	2897	2835	5349	6793	6211	6067	2620	4936	6031	2781	6938	2919	9391	5364	23031	6696	20649	17807	18400	7326	3087	7657	7032	12646	3412	9429	8239	15622	7035	4879	8469	8374	4379	8715
GC-TOF-MS (targeted)	MELEZITOSE 11TMS 1 M/z363	3368	363	97.27	92.11			5198	25594	5262	744	18707	2508	3562	5794	6674	3835	5165	12891	18013	5151	1905	32653	10947	7144	38863	8878	9316	4166	3362	19596	1549	1444	39411	1241	874	30547	1353	9685	1741	23621	2432	7344	4366	3496	7068	20927	15699	28801
GC-TOF-MS (targeted)	MALTOSE MEOX 8TMS_2 1 M/z360	2750	360	98.38	89.49			0	1229	548	356	721	548	340	558	699	653	708	903	944	1110	407	550	2144	610	676	599	535	853	2487	1960	965	1549	1127	699	889	643	1299	1028	543	1033	439	1920	1033	534	2180	616	2018	1227
GC-TOF-MS (targeted)	MALTOSE MEOX 8TMS_1 1 M/z363	2721	363	96.37	95.84			3168	5404	1270	1796	4195	3495	1757	1958	2913	2783	5318	7098	6297	6031	2534	4894	6042	2724	6511	2833	9290	5331	23179	6710	20489	17876	17844	7413	3006	7561	7009	12588	3617	8892	8095	15635	7044	4846	8469	7997	4306	8494
GC-TOF-MS (targeted)	CELLOBIOSE MEOX 8TMS_2 3 M/z362	2743	362	98.28	97.71			1935	6282	2276	1242	4755	1741	2204	2572	3303	2549	2970	4508	4782	5887	1692	4344	4818	4601	5598	1929	3582	3848	5291	9040	9963	4465	12832	5412	4142	10720	4546	10615	3419	5081	3567	4783	2783	2279	3642	5325	5028	3305
GC-TOF-MS (targeted)	SALICIN-5TMS 2 M/z103	2520	103	96.56	91.85			41179	140028	39074	34050	101476	49840	22146	35378	82442	70768	55220	89820	109215	91205	19107	84639	101954	70962	81796	35128	110420	47141	24149	92265	119340	50823	91477	61242	28495	108480	54137	129327	13024	61590	35779	82586	78379	52290	59967	134250	78412	96614
GC-TOF-MS (targeted)	ALPHA-TOCOPHEROL-TMS 1 M/z502	3144	502	96.91	73.79			5101	9498	4213	2653	9420	5373	4047	2936	7639	7382	6851	5445	7601	6270	2470	6335	6420	2804	3680	4412	7240	4621	2466	3526	3312	1734	3038	3549	1153	2925	2546	3855	2525	8276	2373	6416	5361	5342	4685	14760	6216	8768
GC-TOF-MS (targeted)	SEDOHEPTULOSE-7-PHOSPHATE MEOX 7TMS 1 M/z387	2532	387	98.42	44.98			2734	3064	679	846	2017	1426	0	1331	660	681	897	9269	2030	2492	1043	1308	736	266	1496	1213	2246	1070	11691	2166	2683	2281	3878	1603	736	3193	2045	4762	1874	2516	1036	3165	1050	2206	1694	2877	4331	2333
GC-TOF-MS (targeted)	D-XYLULOSE-5-PHOSPHATE MEOX 5TMS 1 M/z359	2167	359	96.46	97.3			1644	4302	2512	162	1945	964	927	981	1253	2614	2465	3390	2898	7271	1075	2646	2483	1571	3567	1980	4253	3263	10730	11776	10167	7837	6968	3619	2601	9374	2723	10373	6192	4802	1563	2692	3160	3099	1907	4677	4575	3607
GC-TOF-MS (targeted)	chiro-INOSITOL-6TMS 2 M/z308	2037	308	96.14	97.91			2885	4729	1410	1769	2945	1170	1575	2967	1088	1104	1945	5092	8565	5363	6009	2952	4014	6057	6997	2940	10310	4759	17839	52203	52176	14188	2536	20528	15145	61239	25068	41442	5842	4320	2528	1488	3215	2815	2439	2406	4009	5237
GC-TOF-MS (targeted)	DEHYDROASCORBIC ACID DIMER TMS 1 M/z422	1837	422	98.37	90.52			7504	7348	4409	2214	7464	1636	1991	3847	3372	4629	5698	10151	7148	9059	4281	8281	5521	5959	6589	5904	10050	6417	10789	13825	13425	8311	13962	6509	5538	14585	11531	13703	7647	11714	6681	7437	8047	13783	10599	19185	15145	14998
GC-TOF-MS (targeted)	scyllo-INOSITOL 6TMS 1 M/z434	2079	434	99.59	97.39			76551	99990	123818	38352	71155	64832	48090	55478	90379	118663	93840	290733	120068	343853	75451	236668	160135	187756	236572	155340	354835	169043	391067	306767	464388	134024	495513	103812	173183	421523	287370	481175	176171	191735	55189	93701	122533	88639	75269	113223	123486	88155
GC-TOF-MS (targeted)	GLUCONIC ACID 6TMS 1 M/z335	1984	335	99.49	95.69			7124	9754	2877	1136	7887	3380	1434	2951	5628	6884	7523	11790	9827	5819	1405	10640	5046	4619	7395	5270	15142	7251	11594	11237	13837	6590	14062	5855	6238	13089	8064	19428	7689	14207	4194	7295	11599	8728	6865	11388	9800	8359
GC-TOF-MS (targeted)	MANNITOL 6TMS 1 M/z321	1901	321	97.54	99.1			923279	1556506	1293572	28937	623627	41806	11276	695981	146392	648733	553894	1534857	1446171	2272545	115352	1576609	377644	662572	1649904	714500	1967588	1329939	1769703	1696834	2229553	1045680	2227614	361453	566498	2077452	771839	2447570	1397212	1374350	506142	531697	522115	873641	712426	1363461	1762347	1320899
GC-TOF-MS (targeted)	XYLITOL 5TMS 3 M/z218	1681	218	98.82	99.84			27220	65291	37983	20836	32461	33490	12171	12809	43384	35435	15272	42872	56403	53892	28439	37961	49951	25175	25066	37607	60521	18340	50436	86689	83836	46884	93639	51737	30700	50119	50240	97763	29107	61281	32040	14185	45821	19619	28610	45744	38282	28939
GC-TOF-MS (targeted)	ARABINOSE MEOX 4TMS 2 M/z307	1644	307	96.24	85.47			11180	18597	12513	2598	12830	2310	2211	6494	6018	14759	10291	20141	15412	22344	7608	24862	7285	9803	17165	8920	32990	20274	21436	20852	30605	10409	27270	9275	10694	24790	13639	43606	20039	15664	9231	10314	14346	12953	12484	14284	15894	11447
GC-TOF-MS (targeted)	FRUCTOSE MEOX 5TMS_1 1 M/z310	1862	310	99.4	95.06			187656	120391	130704	22107	86573	17930	10588	120828	22166	141730	94673	177894	75521	143774	22769	154829	27707	36636	153519	32713	240399	207324	147961	130980	161838	42752	245065	19380	24114	148955	22278	243713	136904	54932	43566	58311	48625	43075	57504	79662	95302	35576
GC-TOF-MS (targeted)	FRUCTOSE MEOX 5TMS_1 2 M/z364	1852	364	99.09	98.25			1144030	689162	718738	37102	268257	14625	2091	704544	24298	847934	578616	1091828	419096	826211	49553	794738	55404	130645	797910	152963	1364042	1224128	904896	870702	937255	114361	1353895	8080	22384	800439	34365	1400143	876042	85062	178067	155547	166191	81549	203143	139273	547726	122237
GC-TOF-MS (targeted)	FRUCTOSE MEOX 5TMS_2 2 M/z114	1853	114	98.77	96.2			628018	384795	427977	30054	130064	13439	1442	404739	19873	468763	325587	606885	251633	414906	32335	435440	39151	82768	462518	95589	736380	717608	477958	492999	469048	81451	648042	6030	13848	425908	22292	604465	523884	52505	118206	105165	93289	61514	122688	92306	300703	69354
GC-TOF-MS (targeted)	GALACTOSE MEOX 5TMS_1 1 M/z321	1881	321	98.27	99.76			2265346	3233412	2853400	167073	1815060	229413	67575	1963174	642811	1881923	1763796	3183068	3109119	4452678	566358	3250274	1347369	1845376	3425886	1956894	3828586	2959306	3813345	3568440	4634568	2508007	4647928	1284457	1667034	4275049	2041560	4359719	3043494	2922422	1552876	1675995	1670511	2267115	1989342	2941510	3536012	2807157
GC-TOF-MS (targeted)	GALACTOSE MEOX 5TMS_1 2 M/z322	1901	322	99.22	98.93			203171	337231	276565	15845	138002	17670	8256	152598	41861	144146	125081	329906	309660	480720	32444	338673	86779	144709	351205	148190	413730	286800	373550	365709	463263	225383	470983	84242	125317	444528	168476	514375	297836	302095	116203	122926	117672	191645	158176	292943	375709	288092
GC-TOF-MS (targeted)	GALACTOSE MEOX 5TMS_2 1 M/z322	1901	322	99.7	95.91			204334	338612	277044	15855	137838	17878	8427	152618	41865	144165	125575	329488	310414	482890	33190	337637	87053	145507	352425	148311	415172	287211	375084	366491	463773	225950	473409	84761	125061	446097	168865	516830	299038	302861	116094	122737	117822	191705	158574	292945	375110	288976
GC-TOF-MS (targeted)	GALACTOSE MEOX 5TMS_2 2 M/z291	1882	291	99.29	99.6			764795	1119212	983460	56395	599624	70587	27044	644327	194730	621777	571687	1122102	1066659	1536351	172751	1133766	418645	590437	1188386	639744	1349796	999086	1251173	1215931	1526280	826268	1566411	402226	534348	1430687	643773	1686429	1035585	999694	492229	550703	543634	731982	627179	1008783	1227227	953856
GC-TOF-MS (targeted)	GLUCOSE MEOX 5TMS_1 1 M/z321	1881	321	99.69	99.73			2266575	3233419	2853685	167097	1816068	229164	67544	1970605	642717	1882208	1757525	3183983	3109626	4448875	564460	3250928	1346398	1835490	3425889	1956673	3826739	2951834	3811970	3564876	4632105	2521745	4643316	1281428	1672594	4271723	2039676	4465532	3040233	2926556	1551453	1683345	1663927	2267272	1989700	2942618	3536798	2807857
GC-TOF-MS (targeted)	GLUCOSE MEOX 5TMS_1 2 M/z322	1901	322	99.15	99.38			203828	337583	276630	15852	137958	17749	8427	152210	41719	143973	125566	330247	309700	481605	33017	338920	86842	145318	351689	148236	414232	287387	374151	366314	463411	224727	471893	84685	125057	445363	168773	515452	298613	302288	116122	122686	117623	191142	158145	293474	376072	288483
GC-TOF-MS (targeted)	GLUCOSE MEOX 5TMS_2 1 M/z322	1901	322	99.83	95.86			203518	338528	275623	15852	137817	17877	8428	152199	41733	143877	125292	329384	310327	482774	33223	337586	86906	145226	350635	148268	415070	287530	372505	366439	463761	225288	473212	84753	125056	443242	168847	513042	299018	302733	116011	122721	117592	191366	158155	292875	374977	287865
GC-TOF-MS (targeted)	GLUCOSE MEOX 5TMS_2 2 M/z321	1881	321	99.55	99.81			1789250	2337360	2128993	994	1465104	1644	517	1594351	545511	1554799	1466364	2325542	2249611	2969446	2324	2355569	0	1519037	2521596	1558365	2686049	2183923	2551216	2482356	2992003	1900495	3058810	0	1339203	2862836	1618383	2744196	2178259	2127528	0	1386158	1385618	1780234	1608440	2193242	2504756	2100970
GC-TOF-MS (targeted)	LYXOSE MEOX 4TMS_1 2 M/z308	1637	308	99.31	96.37			4475	6294	3582	1966	4770	2073	1774	2332	3964	3454	2672	6203	4793	7290	3644	8317	4042	5956	6991	6129	8094	4962	9898	8501	17786	6548	10794	5073	9729	15380	13203	18466	5862	6027	2581	4956	3917	3736	3722	5091	7041	4667
GC-TOF-MS (targeted)	LYXOSE MEOX 4TMS_2 2 M/z307	1644	307	95.17	85.43			11180	18597	12513	2598	12830	2310	2211	6494	6018	14760	10289	20141	15412	22344	7609	24859	7285	9803	17165	8920	32971	20274	21437	20852	30614	10388	27271	9276	10694	24790	13639	43606	20039	15664	9231	10314	14346	12953	12484	14285	15894	11447
GC-TOF-MS (targeted)	MANNOSE MEOX 5TMS_2 1 M/z322	1901	322	99.72	95.91			204334	338613	277044	15855	137838	17878	8427	152618	41865	144165	125575	330859	310414	482889	33203	337637	86915	145507	352426	148312	415172	287211	375085	366491	463775	225950	473410	84636	125061	446097	168865	516831	299039	302861	116094	122737	117822	191705	158574	292945	376892	288976
GC-TOF-MS (targeted)	MANNOSE MEOX 5TMS_2 2 M/z321	1881	321	99.62	96.62			2309589	3378334	2951273	167071	1844840	230066	67532	1984716	644371	1900805	1768635	3324032	3229414	4745570	566740	3466524	1350724	1847861	3610595	1991237	4159208	3050778	3881613	3664997	4717770	2518060	4816108	1285133	1677908	4383850	2048153	4433037	3109294	3041413	1564887	1693894	1678930	2304082	1999703	3077242	3762307	2909686
GC-TOF-MS (targeted)	RHAMNOSE MEOX 4TMS_2 1 M/z160	1706	160	96.26	93.17			12380	21679	11699	3666	20941	4860	4822	9934	9458	13169	7830	31508	17687	38175	5903	45865	10491	16815	42387	12291	49804	13576	26899	26764	53721	36760	50316	25429	13295	45521	42664	53527	13960	29347	6242	19190	16606	16434	11743	21936	22151	37486
GC-TOF-MS (targeted)	SORBOSE MEOX 5TMS_1 1 M/z309	1861	309	99.83	93.65			948368	639501	695829	128167	470782	96810	54946	647015	122058	735832	513362	928748	413506	761822	119575	805769	157312	204259	820419	184496	1223728	1069390	781232	702392	843788	242200	1251706	100458	130685	784767	121908	1245360	727336	301634	237557	318983	268293	238717	319787	435033	517960	197994
GC-TOF-MS (targeted)	SORBOSE MEOX 5TMS_1 2 M/z364	1852	364	99.95	99.63			1143924	689131	718739	37155	268199	14606	2010	704536	24268	849149	578616	1091702	419096	826352	49663	794725	55103	130708	797910	152942	1364042	1223879	904858	870688	937217	114361	1354064	8075	22381	800501	34179	1400089	875938	85020	178043	155632	166170	81528	203123	139246	547726	122237
GC-TOF-MS (targeted)	XYLOSE MEOX 4TMS_1 3 M/z307	1659	307	97.04	65.02			6096	8900	6866	4860	16200	3751	4407	4942	5023	7768	4818	8773	7040	6420	6556	7390	5867	4756	6357	3530	7276	5920	9651	6887	9384	11085	10194	9396	6316	7866	7804	10676	6411	7929	7921	11326	9512	8277	7903	8186	9567	7149
GC-TOF-MS (targeted)	XYLOSE MEOX 4TMS_2 1 M/z307	1644	307	98.88	85.39			11180	18597	12513	2598	12830	2310	2211	6494	6018	14760	10288	20140	15409	22344	7609	24859	7285	9805	17165	8920	32971	20274	21437	20841	30606	10388	27271	9276	10694	24790	13639	43606	20039	15664	9231	10314	14367	12953	12484	14276	15894	11447
GC-TOF-MS (targeted)	XYLOSE MEOX 4TMS_2 4 M/z307	1671	307	97.63	70.78			3783	3743	2966	1389	5317	2778	2005	3251	3346	4759	2658	3706	4326	4534	3009	4937	3173	3633	4613	2714	6191	3882	3831	4387	7868	6177	6611	6529	3795	6061	4297	10402	4787	5283	3110	3643	4212	3746	2231	5183	3794	4763
GC-TOF-MS (targeted)	2-AMINO-ADIPIC ACID,N,O,O-TMS 2 M/z260	1701	260	96.22	99.03			4640	30485	11447	1919	10716	2688	3136	1421	2590	10124	4955	12324	37687	16003	5156	35866	7987	6826	6775	6655	14434	16797	21329	76746	42539	10865	32132	9761	11858	12357	16693	23154	14087	9773	2360	5174	12353	8082	5833	10129	8985	8490
GC-TOF-MS (targeted)	ASPARTIC ACID,N,N,O-TMS 1 M/z292	1508	292	96.26	97.57			12636	26990	14871	16338	10300	59429	17416	19147	29038	29574	30885	46230	30849	34734	42643	54613	120636	85885	96374	62189	98529	100937	127418	103879	89974	154457	155668	189109	153879	183585	180176	213062	145835	31976	30819	21219	42075	12971	32943	8801	7364	15307
GC-TOF-MS (targeted)	GLUTAMINE,N,N,O-TMS_1 1 M/z347	1761	347	98.61	97.91			4008	6161	5408	1379	4369	5258	4664	8917	3400	9249	3231	5452	6238	5871	3250	5893	8602	8225	9344	3765	16089	6132	35256	18152	79222	27267	27385	58251	67863	37566	15667	91763	29031	3671	6510	2743	4694	3516	3118	3341	3393	3634
GC-TOF-MS (targeted)	GLYCINE,N,O-TMS 1 M/z102	1124	102	95.41	98.7			46596	59986	14308	7536	10627	10056	21960	15343	9285	12008	7409	19577	18888	16547	23356	11510	18612	19601	12012	15047	20406	15041	53019	37995	216126	20326	15003	54944	26116	38825	27329	131135	16704	11229	286705	20785	102533	10571	8935	10279	49309	12050
GC-TOF-MS (targeted)	ISOLEUCINE,N,O-TMS 1 M/z158	1287	158	97.13	99.98			296342	454366	300961	149932	147903	212751	100162	64522	153398	174972	190635	284054	403520	491135	399276	592642	715003	371358	283077	322297	418083	620991	1048701	2128480	3699768	899328	1943200	2007652	905546	650833	1167288	1788855	702006	258337	443175	251669	808062	124672	249120	275476	245880	202845
GC-TOF-MS (targeted)	LEUCINE,N,O-TMS 2 M/z233	1287	233	97.67	97.77			3082	5115	3124	2312	2653	2451	1413	1007	2523	2595	2787	2679	4568	6114	4685	6836	9756	4506	3020	4564	5097	6874	10639	22752	37575	12322	23115	22397	9928	8488	13102	19505	9578	2445	5450	2756	8074	1883	2393	3639	2038	2821
GC-TOF-MS (targeted)	PHENYLALANINE,N,O-TMS 1 M/z294	1623	294	97.56	98.54			2430	3686	1848	1543	1383	1062	1169	1802	1175	2125	1808	2560	4682	3529	2562	4010	2922	2715	2990	1569	2864	6431	7967	7416	17643	4539	7855	15056	3419	4935	2001	26133	4141	3026	2208	2758	5677	1696	2612	2526	2591	1753
GC-TOF-MS (targeted)	PYROGLUTAMIC ACID,N,O-TMS 1 M/z149	1517	149	97.82	99.02			160098	229039	196161	144316	135895	190980	120637	135707	182488	156112	172834	243128	244324	360792	238290	246163	362667	277063	265150	189867	273465	301644	341337	458189	519193	370767	364569	532570	395764	438976	470075	527651	334767	167992	184332	172949	252662	161273	169501	141045	146574	117436
GC-TOF-MS (targeted)	TYROSINE,N,O,O-TMS 1 M/z280	1929	280	98.75	96.44			10289	16700	5690	3483	3578	2071	1621	1984	5728	3614	7251	9428	17298	11961	7936	17305	10456	3358	9579	5349	8628	30092	16001	32800	21596	11724	33544	41339	14233	18441	11121	36695	21222	8043	6263	6301	25305	4158	6197	6247	4587	6301
GC-TOF-MS (targeted)	VALINE,N,O-TMS 1 M/z246	1215	246	98.05	91.53			3902	9314	5236	3028	3788	3155	4878	2460	2676	3793	2731	3663	5902	12557	6480	10942	8280	11422	5414	5131	7871	8670	20249	33678	125865	13348	36468	7845	30100	14308	10046	18587	10905	3545	3269	3214	7478	2919	3645	3330	3680	2903
GC-TOF-MS (targeted)	XYLULOSE MEOX 4TMS 1 M/z263	1658	263	98.11	96.69			16208	44591	9774	6454	19328	11520	13363	16637	13244	12488	9801	20569	38687	11962	5890	18815	12187	19095	27205	7688	15053	7915	14668	30814	16263	8735	31092	14249	15252	37436	9760	19972	6733	28588	8610	17575	18395	13689	14340	21829	21590	17610
GC-TOF-MS (targeted)	4-AMINOBUTYRIC ACID 3TMS 1 M/z306	1524	306	96.88	93.91			705	9593	9285	3702	2074	2388	0	1307	2692	6311	2303	1851	4731	7130	1829	7293	5377	2930	2382	2935	5042	4942	11404	7493	12589	3843	36821	7407	4854	773	3913	9600	5437	4944	3742	3220	3210	671	3428	1510	1703	3652
GC-TOF-MS (targeted)	ALPHA-KETOGLUTARIC ACID MEOX 2TMS 1 M/z304	1563	304	99.1	98.14			3681	6743	12961	5190	4623	6271	1323	2349	1681	6743	6357	6107	7458	29173	8971	5080	9322	3850	3803	1568	4974	5261	13768	11351	25401	22884	9510	17033	4326	5910	5915	23833	5187	14055	6672	45425	26156	81000	15976	5012	12002	16948
GC-TOF-MS (targeted)	BENZOIC ACID TMS 1 M/z194	1252	194	99.77	95.2			15154	13120	9537	10843	12635	13174	12108	11953	14489	12279	10621	15177	14673	12795	13850	13699	11557	16099	15943	11400	14957	14271	11797	14764	23220	11992	20343	12219	14691	17358	14219	14167	11653	13740	13058	18710	18277	10372	14165	11767	11231	14305
GC-TOF-MS (targeted)	FUMARIC ACID 2TMS 1 M/z247	1341	247	99.48	95.07			42115	52111	37985	38160	29503	59933	36167	93923	47373	57355	61707	42361	52563	32057	38667	23512	54905	41050	66186	38151	43254	60410	31671	20882	29369	149890	31336	1082299	501148	62007	650837	114018	61006	28305	84437	30216	28674	33586	40941	19051	25431	24790
GC-TOF-MS (targeted)	GLUCURONIC ACID MEOX 5TMS_1 1 M/z314	1919	314	98.53	94.45			1769	735	605	435	1183	490	466	0	177	1239	410	1020	858	1301	356	777	1112	858	1089	317	1212	2198	781	1417	1110	1225	1194	765	1052	1129	1949	2304	926	0	3568	851	0	6555	0	986	375	4314
GC-TOF-MS (targeted)	GLUCURONIC ACID MEOX 5TMS_2 4 M/z377	1919	377	96.37	55.79			0	0	0	568	754	0	700	0	350	598	0	0	430	380	475	504	0	0	0	0	627	310	667	0	0	0	0	943	441	1832	0	761	0	0	1631	0	1258	0	0	601	597	1089
GC-TOF-MS (targeted)	GLYCERIC ACID 3TMS 1 M/z143	1319	143	97.68	97.67			8799	50299	6212	4349	6419	5136	4300	5101	4581	9970	12280	27726	52373	7412	4191	4827	5953	7145	11241	5740	17041	8066	48837	58476	14859	11030	12612	12121	6393	28300	9147	41837	10178	10999	19280	11355	8029	10342	8635	5623	9951	7852
GC-TOF-MS (targeted)	ISOCITRIC ACID 4TMS 2 M/z466	1801	466	98.01	98.07			423804	676812	634452	82006	703357	242054	59339	245589	163954	460187	507325	493841	508025	746987	43038	563397	209762	55510	411554	56649	335500	196477	500267	620363	1290953	156191	788981	121025	61027	511820	66667	627928	223084	961325	176800	867912	863688	816487	511606	728955	594748	565643
GC-TOF-MS (targeted)	LAURIC ACID TMS 1 M/z257	1647	257	98.21	94.87			26612	22399	15424	13824	20797	13618	12686	15773	17845	16833	14928	26855	18277	23064	18071	21122	26191	18406	24360	14564	21545	22071	18988	26682	31252	20464	22444	29460	22820	28526	21031	31281	17967	25121	22799	28629	62171	17011	20296	19531	15396	19811
GC-TOF-MS (targeted)	OXALIC ACID 2TMS 1 M/z66	1132	66	96.66	97.17			64960	83510	84376	71760	91217	92536	44299	49622	65411	99358	64362	120953	104221	108559	104572	111486	106818	101495	97813	90033	108177	102568	117725	126504	142863	96352	121020	98692	120166	139078	120537	156130	109861	106398	70708	75773	110785	78475	70560	85723	67811	71648
GC-TOF-MS (targeted)	SALICYLIC ACID 2TMS 1 M/z194	1506	194	97.62	71.2			31803	37775	25442	27486	31620	28064	19662	30824	34957	33668	36952	37364	38500	39004	27874	33395	32776	27930	44661	20620	37972	40461	32206	41150	32955	30534	36540	30964	28438	43958	32289	39117	34316	36071	32496	39979	55115	34233	34821	28888	27516	30477
GC-TOF-MS (targeted)	SHIKIMIC ACID 4TMS 3 M/z255	1789	255	98.97	91.49			1802	2387	3175	2366	3085	3406	2691	3802	2666	2633	1075	3681	1505	5807	3934	2957	3306	3979	3445	1749	3499	2821	10991	6918	15062	11701	7909	9689	10172	13034	11752	13377	5213	2736	11372	2682	5815	12602	1676	3718	1871	12094
GC-TOF-MS (targeted)	SUCCINIC ACID 2TMS 1 M/z247	1307	247	99.66	99.61			278423	487242	754349	119653	209812	248457	58941	274065	138932	581256	459140	336408	685422	844531	279510	192773	403118	145775	564186	165817	475355	467464	337398	581526	1407242	713114	225284	1088610	336141	625532	485799	1057752	650494	677746	767648	1140051	1139023	954766	940835	443340	673104	686779
GC-TOF-MS (targeted)	CAMPESTEROL-TMS 2 M/z159	3277	159	97.74	99.18			8194	19000	7596	10049	12645	7987	9418	8350	12936	10068	13307	16277	19738	17160	11186	13818	19055	13549	21477	12336	14853	17263	12202	13502	16310	20394	20287	15434	13063	24385	18122	28799	15608	17851	10209	12132	12532	11372	12115	19418	8571	10979
GC-TOF-MS (targeted)	L-GLUTAMIC ACID-13C5,15N-3TMS_2 1 M/z265	1517	265	99.27	98.63			43300	51245	40023	33826	42902	39277	23891	39185	40045	47897	41141	46399	48727	52345	39616	47235	55305	45942	52161	26605	51595	53617	46689	55670	47566	48825	52043	58633	46209	62867	60840	63234	48969	45777	39054	41552	48690	38524	42820	35814	36357	36403
GC-TOF-MS (targeted)	t-CAFFEIC ACID 3TMS 1 M/z396	2127	396	95.35	92.63			2370	4523	2926	4127	3654	3348	5636	4046	4584	3793	3710	4026	4181	3459	5751	2097	5180	6396	7655	3694	3195	5448	5400	11466	12311	7117	6591	9735	5736	22334	6746	10407	5839	3756	5487	3509	3495	3233	3415	5392	3778	3310
GC-TOF-MS (targeted)	ETHANOLAMINE,N,N,O-TMS 1 M/z174	1263	174	97.02	97.69			492259	422945	322364	376887	362648	471955	157824	246048	323500	539552	1807272	1054855	297810	721797	440156	1500140	1659447	402710	404990	806114	927963	1466033	3210008	776274	1194292	3601541	3398726	2321798	1029322	620314	2369804	2287887	2280589	547976	477984	423757	644603	648853	367320	613011	227140	421064
GC-TOF-MS (targeted)	PUTRESCINE,N,N,N,N-TMS 2 M/z117	1734	117	97.15	93.73			167484	235496	129333	292904	489688	199565	186150	221253	266935	201133	224848	247459	231362	254436	177162	215579	278847	298889	252423	123559	232360	239393	246461	297841	264737	250487	297305	337755	245703	300687	323127	393303	223787	192520	310703	223067	193677	206829	234428	188813	154078	208555
GC-TOF-MS (targeted)	DODECANOIC ACID-TMS 1 M/z257	1647	257	95.17	94.87			26568	22824	15477	13823	20788	13672	12705	15797	18327	16865	14961	27325	18320	23387	18105	21138	26412	18974	24382	14577	21951	22113	19339	27327	31414	20818	22713	29607	23406	29228	21129	31467	18308	25158	23133	28675	62291	17174	20323	19569	15611	19847
GC-TOF-MS (targeted)	OCTADECANOIC ACID-TMS 1 M/z342	2236	342	99.56	99.71			23618	30673	16522	16555	24713	16800	18236	20056	22880	22769	20357	39254	23546	26213	15056	24210	32882	23474	30573	19008	22104	25551	23105	25205	29820	27364	35433	30657	23006	27471	27340	31589	23798	24671	27122	30398	49114	21158	23237	28250	19908	30890
GC-TOF-MS (targeted)	OCTADECADIENOIC ACID, 9,12-(Z,Z)-TMS 2 M/z337	2220	337	96.14	77.44			1701	4042	1847	706	2658	2733	1270	2923	2253	1816	2115	2779	2174	3605	3466	2969	3918	2869	3904	2552	2869	3228	3859	4257	5084	3810	3345	4374	5541	2418	4473	6389	2455	1685	1570	1601	1490	1855	1343	2690	2164	1266
GC-TOF-MS (targeted)	OCTADECATRIENOIC ACID, 9,12,15-(Z,Z,Z)-TMS 1 M/z108	2213	108	99.35	95.4			113990	147535	86861	69536	100062	126500	76904	118958	128519	112031	144709	162316	110595	139525	74754	181156	206774	133462	144877	127006	145172	169174	195647	88158	147468	139537	250049	155421	94526	87026	178700	136796	154882	148400	113261	111678	124344	105191	126169	138163	90312	110170
GC-TOF-MS (targeted)	PHOSPHATE-FRAGMENT 1 M/z303	1264	303	97.15	96.88			36470	100656	67105	20461	71497	37157	48975	37863	58072	62228	74497	64481	91401	115793	36885	74881	88966	74019	50010	32723	79964	80721	90454	120765	110556	79671	109461	71609	29917	73111	43059	97632	96604	86677	49103	101210	128908	103516	79369	85452	93080	63845
GC-TOF-MS (targeted)	GLUCOSE-6-PHOSPHATE MEOX-6TMS_1 1 M/z471	2298	471	99.1	99.49			2076	4947	2231	1749	3367	1542	1183	2128	1698	3028	1628	6474	4025	7275	1582	5356	6619	5160	5248	3778	7978	4462	12353	9235	13551	11031	14196	7182	7282	13529	9773	22320	7059	3603	2707	4848	3122	3206	3355	3732	3290	3798
GC-TOF-MS (targeted)	GLUCOSE-6-PHOSPHATE MEOX-6TMS_2 1 M/z387	2321	387	96.09	0			3805	8447	3898	3000	4814	2327	2614	5085	3172	6081	4734	12506	7987	10883	3397	9783	10916	8113	9875	4921	14569	8324	22693	16806	25658	19730	25479	15237	14204	24207	20925	42784	13363	5613	4078	8819	5400	6173	5356	6262	5536	7586
GC-TOF-MS (targeted)	SORBITOL-6-PHOSPHATE-7TMS_2 (fragment) 3 M/z212	2298	212	97.85	94.62			2387	5896	2150	3426	1984	1575	1227	2157	5710	2284	1269	4405	4262	4978	1565	3774	4587	3675	4009	2989	4709	3040	8043	7071	7308	11075	8804	5148	4610	9559	7435	13523	5186	2141	1832	6420	4685	2016	2128	2449	4375	2547
GC-TOF-MS (targeted)	GLUTAMINE,N,N,N,O-TMS_3 1 M/z345	1584	345	99.4	98.73			2177	2176	1821	667	1100	1033	1819	2425	605	2235	834	2174	1107	1743	602	2010	2415	2744	3532	859	2652	1739	4651	5782	12185	6290	6766	55025	23573	12188	15746	24664	5027	1855	2734	1188	2346	1960	1355	1861	1422	1253
GC-TOF-MS (targeted)	ALANINE-N,O-TMS 1 M/z116	1105	116	98.89	98.63			1074508	1237587	976393	364585	208620	1294111	930935	505135	252766	799143	317828	1328463	604923	1915717	909695	866983	1831909	1955562	1031977	779199	1588867	1340373	3705055	5169459	27928546	3482347	2804618	3572799	3071587	2697806	3499467	3360173	2912585	334692	817534	301269	1205746	373301	338780	296169	179811	150752
GC-TOF-MS (targeted)	RIBULOSE-1,5-BISPHOSPHATE MEOX 6TMS_1 3 M/z357	2532	357	97.49	94.94			1397	1008	818	0	1699	887	798	739	705	296	611	2746	1391	1450	381	1202	429	585	604	1258	785	317	3212	953	1782	1655	1248	1078	0	1136	691	1701	1089	713	282	1043	514	592	1061	1177	2311	1144
GC-TOF-MS (targeted)	PALMITOLEIC ACID-TMS 2 M/z311	2014	311	95.54	92.06			6649	3292	2729	1537	2319	1116	4007	2711	2407	2644	1826	4870	5083	1166	1470	1112	2680	1433	3243	2082	2877	2638	2395	1720	1039	3447	3336	4562	1523	3788	2623	3531	2630	3260	6115	4164	58419	1990	2559	3785	2099	1801
GC-TOF-MS (targeted)	N-ACETYL MANNOSAMINE MEOX N,O,O,O,O-TMS_1 2 M/z190	2093	190	99.09	90.53			21943	42179	21010	11596	41616	16802	10759	17885	26022	22876	29181	36201	36970	32383	7931	42124	21857	21178	35505	15660	41134	26151	21902	26151	28115	11111	37446	9215	10427	25863	14623	36217	17175	44762	21234	35051	34648	32943	27836	46360	39092	35285
GC-TOF-MS (targeted)	N-ACETYL GLUCOSAMINE MEOX N,O,O,O,O-TMS_2 3 M/z149	2093	149	98.89	85.66			84640	193686	93422	43330	163589	65688	42968	79714	112928	93932	124048	160937	159351	153219	27481	189251	80988	80325	154507	73771	181046	113908	97567	99696	149270	39606	161420	30691	35181	129499	59499	162406	71246	206227	84953	147606	142607	146111	114038	194050	172614	155083
GC-TOF-MS (targeted)	LACTULOSE MEOX 8TMS_1 4 M/z361	2705	361	98.13	96.38			1008	5444	1525	1068	0	762	600	0	767	2437	1733	5336	4518	13920	328	5226	3257	4912	4352	2503	10171	2564	5232	10102	13298	4386	21224	4593	1808	12564	4917	20484	1970	4052	0	639	2863	3295	235	0	2444	4631
GC-TOF-MS (targeted)	ISOCITRIC ACID-4TMS 3 M/z246	1801	246	98.02	98.66			50354	83468	81064	15449	80105	35481	11212	29368	22202	62768	59189	58483	63623	110712	9353	73888	35121	12793	51254	9389	48248	29118	62865	88663	202712	23889	110260	29078	13998	66138	19161	89379	30635	121807	24868	113293	113035	100838	59002	89266	69212	69085
GC-TOF-MS (targeted)	GLYCOLIC ACID-2TMS 1 M/z205	1079	205	98.31	94.46			22834	27234	18807	20611	16384	20173	19413	18351	21482	22597	21428	28027	23183	24796	26005	20646	24213	25495	26689	20395	26592	26590	29304	29049	31674	25162	25940	30570	28863	33969	34069	36874	26773	19849	44503	22341	24482	22079	20241	21031	25693	16833
GC-TOF-MS (targeted)	GALACTOSE-1-PHOSPHATE MEOX 7TMS_2 3 M/z299	2284	299	95.23	85.97			8888	15167	7086	5818	10717	6932	3912	5591	6729	8505	7166	23499	14621	21160	8627	22806	23735	19224	17679	8834	23012	19128	49594	34999	47283	49179	62390	39433	25310	44322	42490	78384	25642	9259	8659	12746	10500	10302	10872	12670	12147	11598
GC-TOF-MS (targeted)	ASCORBIC ACID 4TMS 1 M/z332	1932	332	96.54	91.22			22718	41662	28093	17473	36712	9520	38564	14671	13578	16718	25114	46798	41611	74192	18894	48381	20066	23781	41236	31172	79346	28354	91786	52804	105691	32411	84649	25195	28037	73157	40865	110416	38289	50510	30539	59469	37423	24437	58182	36769	65835	49891
GC-TOF-MS (targeted)	AMILORIDE MEOX TMS_3 derivative 4 M/z98	2262	98	96.91	90.88			4388	4898	1202	3215	2617	2326	4604	4059	0	1255	1850	3326	3737	3735	1745	0	2266	7255	5176	2758	4932	5638	4787	10696	8727	5670	0	8583	5228	11665	8032	0	4852	0	4234	4574	2904	1491	2493	4240	4857	5171
GC-TOF-MS (targeted)	3-OXOGLUTARIC ACID MEOX 2TMS 4 M/z305	1564	305	96.35	95.83			1556	2510	4921	2125	2243	2099	511	682	911	2651	2088	5789	2753	6295	2964	1992	3069	4345	1282	562	1026	1533	3438	3839	7040	8627	2787	6426	4766	2992	4988	6950	1308	4207	2767	12909	9975	18508	3803	1648	4405	7299
GC-TOF-MS (targeted)	NIGEROSE MEOX 8TMS_2 2 M/z219	2730	219	98.62	98.01			2348	10467	3103	2051	4349	1381	2150	637	5689	3804	6129	7629	5831	8237	2405	6136	5345	3731	5926	2067	6550	7253	13655	8788	12043	7623	16471	5568	3268	15273	7340	20858	6483	7473	5050	0	8270	6434	6397	7017	10165	11504
GC-TOF-MS (targeted)	MANNOSE MEOX 5TMS_1 1 M/z321	1881	321	99.4	99.3			2265159	3233574	2853766	167012	1813721	229175	67500	1959617	642727	1882265	1763535	3183469	3108561	4448877	565927	3251110	1346414	1843575	3425958	1956701	3826739	2951873	3812281	3565050	4630021	2506383	4642930	1284214	1665583	4270447	2039699	4471746	3040350	2923157	1551346	1683422	1670433	2278920	1989748	2942941	3536932	2808042
GC-TOF-MS (targeted)	MANNOSE MEOX 5TMS_1 2 M/z322	1901	322	99.06	99.97			201328	332684	279380	15636	137918	18329	8414	153536	41721	145524	124776	325611	305943	480852	32114	335535	86840	143980	347720	147550	410312	286493	368462	367750	462141	224654	466864	83958	125667	442947	168018	507323	298110	298669	115797	122206	117132	190592	157650	291079	371198	284383
GC-TOF-MS (targeted)	24-METHYLCHOLESTEROL-TMS 2 M/z159	3277	159	99.68	95.34			9011	20258	8122	8781	14215	11975	13661	11633	13899	10312	15874	20808	28531	17955	11297	14861	21263	14282	25562	13273	16095	17632	12684	14822	17286	25859	21241	18620	14063	25296	19875	36893	16494	18759	10629	13487	13371	12540	12729	20507	9180	9289
GC-TOF-MS (targeted)	FRUCTOSE-6-PHOSPHATE-MEOX 6TMS 2 M/z315	2284	315	98.15	72.31			13446	24731	10687	8299	17219	8455	6244	10202	9658	15778	12674	39270	22505	29869	10429	32840	33727	27183	27305	14755	41313	28674	83075	50673	72949	70982	86282	55456	37423	72904	66900	131033	38971	16993	13642	24013	16803	17837	16935	20901	21267	21137
GC-TOF-MS (targeted)	HEPTADECANOIC ACID-1TMS 1 M/z145	2137	145	96.37	96.34			12996	13741	6806	6085	10895	8604	8458	8018	10039	11514	9109	15060	14519	11264	7487	10060	10041	9430	10596	9971	12650	10811	13452	13550	23528	14760	13959	14228	12450	18933	14607	18402	11880	13899	12734	13906	36045	11953	9824	14614	12434	13830
GC-TOF-MS (targeted)	INOSINE-4TMS 2 M/z143	2549	143	97.2	94.25			2522	8071	3222	2302	6186	978	1349	3097	1468	3462	2577	9325	9011	6741	1375	2999	3057	1792	4891	2279	5175	3627	16539	19189	17974	6486	13391	4541	2304	11783	20306	22430	8782	7381	1713	2182	6902	2276	2623	4245	1322	4554
GC-TOF-MS (targeted)	SUCCINIC ACID-D4-2TMS 1 M/z266 -ISOTOPE LABELLED INTERNAL STANDARD	1304	266	99.3	96.08			64378	75616	47890	52161	62736	57670	35832	56397	61694	64337	61445	67205	68251	73787	57202	66334	70090	60083	67694	34682	65606	68149	65178	80377	67720	51311	71824	63055	62113	74676	67422	72515	64899	71173	75840	59200	61806	52095	53781	56694	63700	63647
GC-TOF-MS (targeted)	SALICYLIC ACID-D4-2TMS 1 M/z274 - ISOTOPE LABELLED INTERNAL STANDARD	1504	274	99.28	94.6			146610	162627	114846	110452	140802	132651	80601	132039	135377	151240	144605	153422	160480	157447	109632	147847	140853	130947	171409	81804	158433	154183	136343	161791	156008	127291	159882	146854	129473	177620	147752	187688	132169	160118	124449	164957	164031	141378	148082	119279	123579	139574
GC-TOF-MS (targeted)	L-GLUTAMIC ACID-13C5,15N-3TMS 1 M/z369 - ISOTOPE LABELLED INTERNAL STANDARD	1607	369	97.52	13.89			17924	20030	17108	12881	18716	16578	9959	16912	17172	18340	17057	18814	18583	21421	15720	19969	19325	15920	19733	10691	20150	18631	20063	22934	23781	19493	22096	20737	18158	21595	17274	26318	19916	20199	14804	17984	19884	16888	17952	14559	16727	16391
GC-TOF-MS (targeted)	GLUCOSE MEOX 5TMS-13C6_2 2 M/z294 - ISOTOPE LABELLED INTERNAL STANDARD	1880	294	95.22	93.59			71084	75025	67823	65051	71445	56976	45856	68283	66748	71461	74885	72328	72133	78700	54195	69719	66669	64188	76586	48723	69445	73740	68212	72346	76092	64076	86079	64619	59241	78264	67716	82748	66482	73011	67450	77980	74508	73934	71285	70849	68717	70653
							Total GC-MS technical variation	12.7392		Relative standard deviation (RSD%)											CL	CM	CT	ML	MM	MT
																					16.2142	17.3486	14.1173	9.93901	8.43568	8.10905	Instrument technical variation - IS (% RSD)
							Total biological metabolic variation top leaves	90.9155										Total biological metabolic variation in controls	71.7241		58.9565	72.0498	171.812	69.6788	71.6067	122.331	Biological sample replicate variation (% RSD)
							Total biological metabolic variation top leaves - corrected	79.3335										Total biological metabolic variation in controls - corrected	62.587		9.55934	12.4996	24.2552	6.92538	6.04051	9.9199	Sample replicate variation due to technical variation (% RSD)
																					49.3971	59.5502	147.557	62.7534	65.5662	112.411	Biological variation (RSD%) - minus technical variation
							Total biological metabolic variation middle leaves	59.7086										Total biological metabolic variation after treatments	51.1756
							Total biological metabolic variation middle leaves - corrected	52.1022										Total biological metabolic variation after treatments - corrected	44.6563
							Total biological metabolic variation bottom leaves	56.5184
							Total biological metabolic variation bottom leaves - corrected	49.3184
[truncated: 34 more columns]

## Sheet: Dataset S4
Brassica nigra - Defence specialized "secondary" metabolism (LC-TOF-MS, targeted)
	Metabolite	(alternative name)	Retention time	Reference m/z	Detected m/z	Accuracy			Treatments	C1	C2	C3	C4	C5	C6	C7	C8	C9	C10	M1	M2	M3	M4	M5	M6	M7	M8	M9	M10	P1	P2	P3	P4	P5	P6	P7	P8	P9	P10	P11	P12	P13	P14	P15	P16	P17	P18	MP1	MP2
Analysis			(min)	[M-H]-	[M-H]-	(ppm)		Class	Sample #	1	2	3	4	5	6	7	8	9	10	11	12	13	14	15	16	17	18	19	20	21	22	23	24	25	26	27	28	29	30	31	32	33	34	35	36	37	38	39	40
LC-TOF-MS (targeted)	Sinigrin		1.0301	358.025	358.026	1.67586		Glucosinolate	Sinigrin	1.51682e+08	1.09868e+08	1.53994e+08	2.00862e+08	1.01764e+08	2.48123e+08	5.05667e+07	1.78322e+08	3.0075e+08	1.52115e+08	1.23431e+08	2.18247e+08	3.30938e+08	2.52539e+08	2.03916e+08	2.43291e+08	4.27482e+08	1.98607e+08	4.13113e+08	2.4137e+08	3.32007e+08	2.83599e+08	1.29783e+08	2.07425e+08	2.03781e+08	4.44649e+08	2.49405e+08	9.21104e+07	2.25128e+08	2.36282e+08	1.89829e+08	6.88277e+08	2.17319e+08	2.9917e+08	5.53175e+08	2.37915e+08	5.43853e+07	1.85738e+08	6.52148e+08	2.79156e+08
LC-TOF-MS (targeted)	Sinigrin (dimerized)		1.06211	717.059	717.064	7.67022		Glucosinolate	Sinigrin (dimerized)	5.71204e+06	4.24754e+06	6.34175e+06	9.13812e+06	1.99749e+06	9.60105e+06	947995	2.03758e+07	1.60496e+07	6.19486e+06	4.55605e+06	1.90485e+07	7.06391e+07	4.31552e+07	3.51791e+07	3.71877e+07	1.14493e+08	2.72549e+07	1.00999e+08	1.69382e+07	5.68906e+07	5.61211e+07	4.08623e+06	3.40643e+07	1.80043e+07	2.32332e+07	3.74876e+07	2.11553e+06	2.7589e+07	1.09472e+07	8.06203e+06	1.0873e+08	1.41404e+07	3.43384e+07	1.27867e+08	3.6068e+07	959823	3.0058e+07	1.57955e+08	6.45285e+07
LC-TOF-MS (targeted)	Sinalbin		3.35604	424.065	424.062	6.83858		Glucosinolate	Sinalbin	38233.1	10497	280315	16661.4	10842	109683	72808.8	41278.7	105797	43253.5	125520	52097	122904	154540	64006.6	47423.4	173990	254187	44443.5	20401.2	83089.7	12700.6	25379.2	87443.3	28677.3	619931	62155.8	17295.6	99571.1	449251	49201.6	877229	46342.4	51630.2	129783	25027.8	99935.4	19647.4	66696.1	82521.4
LC-TOF-MS (targeted)	Glucobrassicin	Indolylmethyl	2.8472	447.054	447.054	0.111843		Glucosinolate	Glucobrassicin	9546.96	1.75276e+06	231649	118950	71135.9	1.87646e+06	565401	184939	519138	929540	99214.5	508668	1.40491e+06	542664	752025	299399	2.39335e+06	788731	86625.7	568151	196738	454493	88473.3	658265	47558.1	1.10739e+06	136332	35494.3	639291	732714	187746	1.57242e+06	319575	628222	1.79277e+06	1.6527e+06	323754	941221	773003	334280
LC-TOF-MS (targeted)	4-hydroxyglucobrassicin		1.84481	463.047	463.047	0.215961		Glucosinolate	4-hydroxyglucobrassicin	35983.2	1.02235e+06	774315	517556	73926.8	2.48639e+06	680551	551367	473285	1.31255e+06	141179	487572	1.28718e+06	404588	530540	268574	1.76697e+06	447938	279633	542021	821534	1.50275e+06	328524	1.78408e+06	663870	2.36128e+06	624981	125910	2.26625e+06	1.27074e+06	851153	3.2959e+06	1.27003e+06	1.18339e+06	1.63321e+06	2.38209e+06	507836	1.12537e+06	2.23583e+06	819924
LC-TOF-MS (targeted)	Neoglucobrassicin	1-methoxy-3-indolylmethyl	4.36088	477.069	477.066	4.7163		Glucosinolate	Neoglucobrassicin	1841.36	753.052	29686.8	0	5242.13	6352.86	1655.13	912.893	15440	18625.2	59084.4	1206.31	319576	233034	74992.5	9044.03	170847	1706.43	0	155770	134034	2669.28	0	2294.38	2150.05	21282.8	0	785.552	6270.83	9302.55	2426.03	237709	0	1356.79	31942.9	7272.6	1848.24	2354.69	53900.9	348875
LC-TOF-MS (targeted)	Glucoerucin	4-methyl-thiobutyl	1.0324	420.039	420.028	25.5929		Glucosinolate	Glucoerucin	134319	95089.3	162624	177988	69045.2	302271	28653.5	181902	402137	139923	107187	233708	411496	296019	250056	284579	567368	204254	555924	309177	412465	345345	109424	256170	192782	937400	289279	72912.3	267463	371904	203625	1.23413e+06	184558	351088	792244	265162	30063.3	217950	867858	381420
LC-TOF-MS (targeted)	Gluconapin	3-butenyl	1.6375	372.041	372.044	7.25726		Glucosinolate	Gluconapin	148133	121496	160331	314682	64432.1	472437	50017.1	271557	389457	221779	240084	318661	825872	361135	354136	375587	758742	225102	1.02593e+06	605417	408317	432112	157002	312620	151651	805345	289412	134344	245696	199618	251054	1.07538e+06	260730	376384	898082	272725	48141	252582	1.23201e+06	615970
LC-TOF-MS (targeted)	Gluconasturtin	2-phenethyl	3.35516	422.061	422.06	1.65853		Glucosinolate	Gluconasturtin	528170	223465	2.65475e+06	260018	209599	1.43308e+06	878506	604534	1.23105e+06	779890	1.40044e+06	745941	1.42557e+06	1.57668e+06	750114	698514	1.8525e+06	2.32987e+06	761057	352589	931027	237913	367114	957759	378637	5.28138e+06	712281	282271	1.11923e+06	4.13737e+06	617004	1.10979e+07	605721	769026	1.48638e+06	480235	1.08977e+06	299402	1.01281e+06	899391
LC-TOF-MS (targeted)	Glucoraphanin	4-methylsulfinylbutyl	0.902247	435.96	435.96	0.114689		Glucosinolate	Glucoraphanin	850952	617907	742732	1.00589e+06	1.13496e+06	1.35907e+06	681200	654061	2.21464e+06	706937	722162	1.09257e+06	886241	839778	746543	886537	852096	734281	1.05226e+06	1.66183e+06	927392	868347	880700	726147	889668	3.63465e+06	963615	788252	860008	1.11059e+06	1.0635e+06	1.88029e+06	1.23825e+06	1.25907e+06	1.35337e+06	930935	753180	777201	1.27422e+06	628096
LC-TOF-MS (targeted)	Glucotropaeolin		2.49772	408.043	408.043	0.612681		Glucosinolate	Glucotropaeolin	27870.5	7136.21	17996.2	17589.6	4056.69	29383.3	14041	11664.4	58261.9	4673.93	59411.6	408826	80669.3	2.52218e+06	599183	111061	5.29675e+06	29836.2	508572	3.75001e+06	159782	96074.4	17708.1	111256	85815.6	181259	9743.47	4071.03	121744	22907.2	74007.6	1.11835e+06	58848.3	23927.2	106766	15029.8	9396.36	14094.8	2.58891e+06	1.2283e+06
LC-TOF-MS (targeted)	6-methylthio-3-oxohexyl		1.66213	462.05	462.052	3.78747		Glucosinolate	6-methylthio-3-oxohexyl	5073.87	0	28722.7	1356.49	9500.74	7318.62	0	0	4193.54	0	677.849	0	11164.5	790.196	0	10941.2	1013.02	5649.27	0	0	2943.35	4456.13	9288.73	8337.74	300814	0	0	0	24250	20783	52786.4	20903.4	3445.29	0	0	4828.21	1520.21	1581.35	0	170080
LC-TOF-MS (targeted)	3-Methylbutyl glucosinolate (putative)		2.92283	388.035	388.069	86.9767		Glucosinolate	3-Methylbutyl glucosinolate	134481	106567	301822	350547	76099	688651	57437.4	204159	299384	178061	164245	219693	1.86007e+06	557744	496764	1.88814e+06	1.94223e+06	479198	1.94837e+06	398555	873956	257275	273433	352167	268072	1.99971e+06	298928	36666.5	1.53384e+06	336123	175320	2.57157e+06	111502	506735	1.29551e+06	586549	135288	501317	1.64501e+06	1.85977e+06
LC-TOF-MS (targeted)	p-Coumaroyl-D-glucose-FA		2.64813	325.093	325.093	0.307604		Hydroxy cinnanic acid derivative	p-Coumaroyl-D-glucose-FA	1.17174e+07	4.96379e+06	4.71341e+06	1.4147e+07	2.18504e+07	2.09507e+07	3.73322e+06	3.80976e+06	2.51712e+07	6.01113e+06	6.83057e+06	2.10377e+07	1.85758e+07	1.80694e+06	1.67347e+07	1.88144e+07	1.58264e+07	2.292e+07	707450	3.00971e+07	5.9661e+06	8.42849e+06	4.89501e+06	5.202e+06	1.68686e+06	2699.02	7318.09	21473.1	2.19216e+06	3.65989e+06	3.91816e+06	1.24599e+07	3.11574e+06	0	2.52688e+07	2.6305e+06	2.73934e+06	6.19274e+06	1.17691e+06	4.04985e+06
LC-TOF-MS (targeted)	Feruloylmalic acid		1.81794	309.062	309.065	10.3539		Hydroxy cinnanic acid derivative	Feruloylmalic acid	329336	187265	200729	325576	545580	673473	129760	136046	887256	147305	296053	664746	604560	109303	742025	840090	533779	651684	148303	1.08692e+06	235094	309148	223450	233256	158130	151045	3988.85	11174.4	212828	288055	293359	468787	172987	52141.7	898275	130402	109363	215014	204911	409874
LC-TOF-MS (targeted)	1-2-dIsinapoylglucoside		5.58228	591.173	591.179	10.8259		Hydroxy cinnanic acid derivative	1-2-dIsinapoylglucoside	5534.44	1500.55	3005.96	6509.71	6422.82	6675.59	743.189	12570.6	56666.7	9158.65	1503.38	3954.49	32183.8	156928	5114.02	10730.9	24831.4	2685.25	93076.4	97732.1	305225	18027.4	13329.9	86531.6	16582.6	193373	10793	17813.4	299527	253639	68214.8	139971	33537.2	96864.7	133387	81754.4	51733.5	36772.2	134107	22555.7
LC-TOF-MS (targeted)	1-Caffeoyl glucose (1)		1.11271	341.089	341.09	1.46589		Hydroxy cinnanic acid derivative	1-Caffeoyl glucose BIG peak	2.40151e+06	1.13657e+06	1.57763e+06	1.80104e+06	2.96155e+06	4.28657e+06	750044	1.37775e+06	8.92092e+06	1.54964e+06	1.60948e+06	2.49131e+06	2.17491e+06	547683	2.10253e+06	1.29703e+06	1.68158e+06	2.00882e+06	86072.4	2.82816e+06	1.24164e+06	1.94411e+06	2.3642e+06	1.16139e+06	2.08076e+06	6028.47	17307.5	42504.3	1.85341e+06	732444	1.99359e+06	1.59459e+06	1.23131e+06	4736.97	3.58819e+06	969965	862247	879086	873454	1.84434e+06
LC-TOF-MS (targeted)	1-Caffeoyl-beta-D-glucose (2)		2.52782	341.089	341.089	0.293178		Hydroxy cinnanic acid derivative	1-Caffeoyl-beta-D-glucose	11111.2	632631	56145.4	241659	447216	105506	22125.7	571771	47395.2	209953	5039.53	277592	7977.78	16116.7	111924	17090.7	13955.1	51345.9	1054.77	35176	24175.1	35622.7	205347	122210	62983.5	76700.4	383422	91700.1	12628.4	26974.7	277951	157472	30051.4	110888	715924	59965.9	28565.6	28791.3	21324.2	8511.3
LC-TOF-MS (targeted)	1-O-sinapoylglucose		3.41261	385.112	385.112	0		Hydroxy cinnanic acid derivative	1-O-sinapoylglucose	4.77559e+06	5.214e+06	5.98847e+06	6.74149e+06	3.21744e+06	7.90309e+06	1.95064e+06	4.13935e+06	7.88536e+06	3.86763e+06	464453	4.46913e+06	909374	1.54732e+06	1.33563e+06	1.33609e+06	1.39802e+06	2.18277e+06	954745	2.46207e+06	1.75413e+06	2.23654e+06	2.49697e+06	3.81787e+06	7.01777e+06	5.41125e+06	3.04851e+06	2.20563e+06	2.8469e+06	2.23829e+06	5.36419e+06	5.15882e+06	7.07693e+06	2.9224e+06	6.20227e+06	4.45957e+06	4.85006e+06	1.83389e+06	2.96664e+06	965263
LC-TOF-MS (targeted)	4-O-beta-D-glucosyl-sinapate		4.25974	385.115	385.115	0.129831		Hydroxy cinnanic acid derivative	4-O-beta-D-glucosyl-sinapate	159240	132023	212677	80325.7	42711.1	349443	130991	85210.5	726767	70139.5	191237	666965	60490.2	23513.4	179288	241541	409407	96477.9	304704	452676	680858	119521	95393.1	328736	294581	1.08627e+06	393192	148176	328836	207091	217722	848041	164769	283754	239633	118840	131314	94065	937862	192671
LC-TOF-MS (targeted)	Caffeoyl-glucose like		2.05597	341.093	341.093	0.293175		Hydroxy cinnanic acid derivative	Caffeoyl-glucose like	37614.7	8025.73	11778	36748.6	55954.7	56884.3	5749.57	10231.9	104719	6514.99	9591.58	75797.4	57435.1	5059.82	78446.8	81104.8	43710.2	74729.2	10400.4	140097	19688.5	21896.8	3160.61	16671.3	3151.58	5621.08	0	787.011	7653.37	4202.96	12233.5	39568.1	11089.3	0	94504.3	4355.31	5682.7	10514.4	1343.6	15452.4
LC-TOF-MS (targeted)	Disinapoylgentiobiose		5.27095	753.228	753.223	6.83724		Hydroxy cinnanic acid derivative	Disinapoylgentiobiose	4.01708e+06	1.13546e+06	833081	2.34312e+06	1.76354e+06	1.76752e+06	902093	920849	1.55232e+07	1.22754e+06	762215	1.61963e+06	7.75678e+06	4.65196e+06	1.47631e+06	2.88153e+06	6.42522e+06	398626	8.97194e+06	4.06492e+06	1.71601e+07	7.13576e+06	1.71222e+06	5.2644e+06	2.5999e+06	1.31445e+07	2.64659e+06	1.64537e+06	1.00181e+07	6.53301e+06	5.35991e+06	1.87971e+07	3.11054e+06	3.99914e+06	9.73567e+06	9.54767e+06	2.8742e+06	4.18806e+06	2.03306e+07	5.8223e+06
LC-TOF-MS (targeted)	Disinapoylgentiobiose-FA		5.31231	799.242	799.235	9.32133		Hydroxy cinnanic acid derivative	Disinapoylgentiobiose-FA	1.01383e+06	296961	215118	738331	574152	487325	249345	312926	4.71925e+06	373496	227484	488293	1.54156e+06	1.10912e+06	458891	885634	1.44888e+06	118932	2.07142e+06	1.44105e+06	3.02705e+06	1.48066e+06	533489	1.11601e+06	847299	5.28144e+06	879519	513680	2.0866e+06	1.7635e+06	1.36161e+06	4.5751e+06	1.09796e+06	1.33247e+06	2.71815e+06	1.93989e+06	872220	1.02016e+06	3.94888e+06	1.24612e+06
LC-TOF-MS (targeted)	Disinapoylhydroxyferuloylgentiobiose		5.32269	945.277	945.284	7.29945		Hydroxy cinnanic acid derivative	Disinapoylhydroxyferuloylgentiobiose	568644	144187	217365	219345	426644	211666	365486	121734	1.72849e+06	202714	156889	606716	119065	204844	129745	247197	242592	84135.7	330589	361903	555626	181612	127403	116282	146606	1.20929e+06	313164	151316	350685	123605	293438	330028	613489	408131	438286	152664	202625	39761.7	313081	80882.4
LC-TOF-MS (targeted)	Sinapoylferuloylgentiobiose		5.35033	723.216	723.222	8.98764		Hydroxy cinnanic acid derivative	Sinapoylferuloylgentiobiose	54848.1	7688.31	0	15288.3	35545.5	0	0	898.359	185042	2202.28	4221.91	33988.6	105712	51529.8	126175	71632.5	197231	834.051	525302	76675.8	329294	343507	51354.1	125779	30892.8	1.51153e+06	70306.5	41996.6	213642	41262.3	207815	573572	43871.6	99188	1.19437e+06	202344	45521.3	62004.5	1.1293e+06	136191
LC-TOF-MS (targeted)	Sinapoylhydroxyferuloylgentiobiose		4.88425	739.208	739.208	0.06764		Hydroxy cinnanic acid derivative	Sinapoylhydroxyferuloylgentiobiose	914618	415617	66159.8	438710	631639	93355.6	433552	107252	3.99289e+06	221131	339984	437558	792793	825472	324640	851828	708490	19084.8	1.8462e+06	1.60657e+06	2.12692e+06	801551	338373	486546	242131	2.92381e+06	986677	315220	1.01309e+06	432017	660594	1.25848e+06	546960	715683	1.66148e+06	798472	785264	364386	2.28705e+06	444449
LC-TOF-MS (targeted)	Trisingentiobiose	1-2-20-trisinapoylgentiobiose	5.63769	959.295	959.295	0		Hydroxy cinnanic acid derivative	Trisingentiobiose	2.96634e+06	1.38546e+06	3.47113e+06	2.88847e+06	2.87477e+06	5.09342e+06	1.85917e+06	1.86084e+06	1.09387e+07	2.57824e+06	882431	5.34615e+06	1.85272e+06	2.16614e+06	1.69474e+06	2.34064e+06	3.80802e+06	1.21818e+06	5.44045e+06	2.92054e+06	8.24953e+06	5.12191e+06	1.95843e+06	2.40991e+06	2.08543e+06	9.72866e+06	2.37291e+06	1.39264e+06	8.10101e+06	2.90158e+06	2.39396e+06	8.09077e+06	4.86904e+06	3.69736e+06	4.1647e+06	1.66409e+06	1.56431e+06	936062	4.62081e+06	1.90641e+06
LC-TOF-MS (targeted)	Qn-3-sophorotrioside-7-glucoside		2.85892	949.246	949.237	9.79724		Flavonol glucoside	Qn-3-sophorotrioside-7-glucoside	22469.5	190710	134819	219207	524764	334132	8011.33	378396	1.34039e+06	149488	36382.4	1180	117421	50595	453061	586184	517215	112005	812530	45715.6	165723	426790	323477	646353	16694.4	2.05749e+06	204590	37118	173555	981179	11523.9	737473	0	848218	1.09779e+06	82000.3	195444	42689.1	331059	124503
LC-TOF-MS (targeted)	Qn-7-sophoroside		3.02194	625.141	625.154	20.0755		Flavonol glucoside	Qn-7-sophoroside	0	0	1005.49	1038.05	0	4266.45	0	1837.82	106702	0	0	1183.07	2615.49	0	4276.62	13285.8	2169.05	0	15893.2	1613.02	32411.3	0	21724	56441	7657.04	396584	13690.9	5724.25	27631.7	69300.1	1111.1	4034.97	0	66117.5	221258	12801.8	1074.07	10808.1	16360.9	12622.9
LC-TOF-MS (targeted)	Qn-3-sinapoylsophoroside-7-glucoside (1)		3.16497	993.252	993.264	11.4774		Flavonol glucoside	Qn-3-sinapoylsophoroside-7-glucoside--1	178496	166432	286954	602958	394534	950459	44035.5	324185	1.74977e+06	344735	49879.7	190268	490209	116426	312810	496345	895043	222592	612099	220206	2.91865e+06	1.25839e+06	934705	1.51935e+06	619570	5.20077e+06	726529	109759	1.34062e+06	2.93011e+06	398746	2.32287e+06	273458	2.10142e+06	2.57821e+06	1.02047e+06	866651	498787	1.62891e+06	802891
LC-TOF-MS (targeted)	Qn-3-sinapoylsophoroside-7-glucoside (2)		3.44103	993.254	993.269	14.6488		Flavonol glucoside	Qn-3-sinapoylsophoroside-7-glucoside--2	14711.7	32255	23472.6	30278.9	94575	165444	48983.6	22969.4	371170	31277.2	24301.9	3677.18	54171.6	40891.5	73207.6	66639.2	171554	57508.1	103187	179834	30260	110539	73321.1	86696	7026.5	865924	33001.8	30936.3	142673	54027.6	4669.4	342649	0	118374	480003	36412.1	61021.2	41933.3	160628	60552.7
LC-TOF-MS (targeted)	Qn-3-sinapoylsophoroside-7-glucoside (3)		3.9575	993.28	993.28	0		Flavonol glucoside	Qn-3-sinapoylsophoroside-7-glucoside--3	871.191	5143.37	0	1029.3	9408.31	5816.4	2588.91	877.964	51055.8	2091.12	716.252	0	1843.7	1959.39	4897.17	8051.69	16896.4	6482.75	10279.8	10004.8	4217.48	23355.8	5984.13	24561.6	1031.54	178969	3080.61	5443.3	23623.1	8057.7	0	62118.6	0	15130.5	110777	4315.24	1685.05	712.324	35543.7	8720.58
LC-TOF-MS (targeted)	Km 3-feruloylsophoroside-7-glucoside		3.45919	947.247	947.251	4.96175		Flavonol glucoside	Km 3-feruloylsophoroside-7-glucoside	503170	939228	879510	1.06949e+06	1.98545e+06	2.74099e+06	1.06487e+06	811059	4.60575e+06	1.08645e+06	749233	454458	1.07328e+06	1.14736e+06	1.20533e+06	1.2138e+06	2.62254e+06	1.41401e+06	1.67024e+06	2.57705e+06	390297	1.8517e+06	1.12777e+06	1.43984e+06	426234	8.68043e+06	981556	951317	2.16335e+06	1.37664e+06	352971	4.31683e+06	125899	2.00927e+06	6.7034e+06	787119	943389	818327	2.40143e+06	1.00053e+06
LC-TOF-MS (targeted)	Km 3-sinapoylsophoroside putative		3.47668	815.208	815.132	93.2891		Flavonol glucoside	Km 3-sinapoylsophoroside putative	49971.2	21438	78942.5	166349	130530	272884	12215.7	108199	618558	42972.8	28057.8	163917	103144	62253.5	82007.1	147729	119959	35344.4	171723	170192	286037	148108	153294	123476	128355	844550	211459	33944.6	71169.7	182636	131478	371398	122639	267380	279154	173005	54139.9	41206.7	234868	72631
LC-TOF-MS (targeted)	Km 3-sinapoylsophoroside-7-glucoside		3.40429	977.257	977.261	4.09309		Flavonol glucoside	Km 3-sinapoylsophoroside-7-glucoside	9.61005e+06	9.6573e+06	2.25665e+07	2.80839e+07	1.39464e+07	4.09104e+07	1.31647e+07	1.76104e+07	5.57497e+07	1.55676e+07	3.89706e+06	8.54667e+06	1.34252e+07	1.47063e+07	7.96168e+06	1.26863e+07	2.54421e+07	9.93956e+06	1.89683e+07	2.21402e+07	3.06557e+07	4.0126e+07	2.16128e+07	2.83036e+07	1.50346e+07	5.71956e+07	2.30141e+07	1.242e+07	3.35109e+07	2.76975e+07	8.54735e+06	5.93422e+07	7.45839e+06	3.08398e+07	4.2472e+07	2.2451e+07	1.84319e+07	1.39285e+07	4.35742e+07	1.98397e+07
LC-TOF-MS (targeted)	Km-3,7-di(gluco)rhamnoside (putative)		3.33814	609.135	609.138	5.4996		Flavonol glucoside	Km-3,7-di(gluco)rhamnoside (putative)	482244	536369	1.02778e+06	1.66433e+06	531251	2.64119e+06	378263	918687	6.54009e+06	221313	289391	637788	727665	660206	595721	1.26091e+06	703127	477618	1.48959e+06	1.68038e+06	617617	902448	818735	1.27623e+06	1.11291e+06	8.23459e+06	966761	1.14272e+06	701522	1.03774e+06	577271	1.84801e+06	768882	1.58176e+06	3.59653e+06	1.41308e+06	444467	648216	1.47051e+06	612110
LC-TOF-MS (targeted)	Km-3-hydroxyferuloyldiglucoside-7-glucoside		3.52392	963.242	963.259	17.4411		Flavonol glucoside	Km-3-hydroxyferuloyldiglucoside-7-glucoside	26388.7	50511.2	96217.8	129095	107449	159146	92375.6	51678.5	445082	21389.4	22190.8	14900.1	46320	24424.7	40488	67995.6	93565.7	29453.3	54992.2	83955	32000.2	188718	57707.8	125651	6620.43	589622	67745.5	25779.1	89969.4	73773.9	1037.11	289413	0	148381	308732	60132.1	72458.9	51152.9	82042.7	40740.9
LC-TOF-MS (targeted)	Km-3-hydroxyferuloylsophoroside-7-glucoside		2.99028	963.236	963.245	9.70687		Flavonol glucoside	Km-3-hydroxyferuloylsophoroside-7-glucoside	1.26579e+07	1.59281e+07	2.31206e+07	2.64068e+07	2.64543e+07	3.31003e+07	2.18271e+07	1.69686e+07	5.99842e+07	1.19142e+07	1.00204e+07	5.29958e+06	1.37443e+07	1.08587e+07	1.06344e+07	1.61643e+07	2.27529e+07	1.13435e+07	1.61728e+07	2.25597e+07	8.95842e+06	2.89122e+07	1.49114e+07	2.13695e+07	3.24042e+06	4.96183e+07	1.73974e+07	1.01544e+07	2.06186e+07	1.76788e+07	2.05242e+06	4.01092e+07	2.21843e+06	2.9982e+07	4.14565e+07	1.62787e+07	1.70255e+07	1.32188e+07	2.24533e+07	1.06269e+07
LC-TOF-MS (targeted)	Km-3-p-coumaroylsophoroside-7-glucoside		3.50983	917.237	917.243	6.81395		Flavonol glucoside	Km-3-p-coumaroylsophoroside-7-glucoside	148755	426495	1.07308e+06	1.29878e+06	855554	585332	280769	1.02758e+06	1.37655e+06	210112	231771	48149.5	303908	338741	676926	1.09733e+06	1.06222e+06	399028	760949	354976	32758.8	1.00639e+06	851373	646929	85914.1	4.04906e+06	110128	326752	383745	618171	26791.5	1.84341e+06	2863.13	926457	2.95745e+06	272994	198296	258564	268404	119337
LC-TOF-MS (targeted)	Km-3-sophorotrioside-7-glucoside		3.07445	933.249	933.231	19.2875		Flavonol glucoside	Km-3-sophorotrioside-7-glucoside	2.006e+06	1.18863e+07	1.43236e+07	1.3245e+07	1.87647e+07	1.11252e+07	7.68725e+06	1.61238e+07	3.44177e+07	6.46874e+06	3.52539e+06	900989	2.77095e+06	7.09665e+06	1.05383e+07	1.03407e+07	1.66096e+07	7.97789e+06	1.45373e+07	6.69788e+06	857306	1.44831e+07	7.41601e+06	9.71712e+06	683331	2.10899e+07	3.03759e+06	7.62608e+06	1.11659e+07	7.18435e+06	790108	2.6565e+07	399683	1.37042e+07	3.27293e+07	2.03123e+06	7.38623e+06	3.03432e+06	1.14227e+07	3.93555e+06
LC-TOF-MS (targeted)	Km-7-glucoside		4.07599	447.101	447.09	23.7083		Flavonol glucoside	Km-7-glucoside	0	1412.15	0	3115.77	1221.46	6577.79	673.477	0	26891.3	0	0	0	2999.02	0	2137.54	0	0	0	16498.2	4719.5	2110.5	919.978	3670.4	6596.35	1117.3	77960.5	3363.28	4173.16	895.235	1290.84	1085.24	1965.32	1253	2773.81	38857.9	110792	0	757.761	0	56278.7
LC-TOF-MS (targeted)	Glutathione (GSH)		0.806871	306.077	306.076	0.326716		Redox metabolism	Glutathione GSH-1	65057.3	21376.6	45465.5	406244	146411	419855	87695	147413	476050	89600.4	48244.3	235659	39142.8	65083.8	87000.5	135368	165949	181554	6833.98	219097	194868	124320	36568.9	89891.9	122126	62561.6	65769.7	10882.3	64199.6	207201	119771	280849	86975.4	231106	257045	78688.9	54549	127100	164206	92249.3
LC-TOF-MS (targeted)	Glutathione oxidized (GSSG)		1.16649	611.447	611.454	11.4483		Redox metabolism	Glutathione oxidized GSSG	505206	424100	1.14627e+06	623002	417046	1.00681e+06	456358	508269	640821	839944	33574.6	137331	189426	88177.9	53935.3	272803	73709.7	44223.7	146650	315911	358326	456814	175203	521612	250198	979149	280905	103861	259430	335422	243070	349076	375229	265426	813182	184580	480995	176781	209997	83579.8
LC-TOF-MS (targeted)	148		3.47084	729.26	729.26	0.0685627		Unknown	148	204318	90476.3	26322.5	73354	48499.6	132458	15872.4	11857.6	177736	40594.7	14324.7	68300.9	88102.8	44571	52490	74079.4	88401.5	44307.8	46531	141744	268838	141980	61375.5	155847	69299	1.28907e+06	85057.4	98619.3	394738	295889	179209	1.0208e+06	107515	193491	434085	269561	96897.2	184385	686612	170333
LC-TOF-MS (targeted)	381		5.21559	349.152	349.152	0.572816		Unknown	381	2185.15	1488.3	0	1420.09	0	8468.18	2175.41	12403.7	1.22799e+06	1093.81	768.008	133370	197682	207286	18932.1	302340	268643	2687.13	443972	53555	250635	12887.7	23695.6	86445	104214	356524	94764.7	74079.4	143449	44546.7	271810	204380	555164	75611.9	31773.4	128077	12243.6	173129	217134	169423
LC-TOF-MS (targeted)	421		6.15579	485.137	485.137	0.103064		Unknown	421	130578	0	45984.6	50589	182771	94095	63638.1	27532.4	126180	86435.5	37343.5	46990	105125	34954.1	0	59511.1	5898.81	120807	15383.2	47356.1	43712.9	11687.1	129186	41088.3	117851	603707	186449	24669.3	72438.4	30236.9	80457.9	60397.4	24028.2	236001	106172	13375	104650	49280.5	0	15495.6
LC-TOF-MS (targeted)	ISOTOPE LABELLED INTERNAL STANDARD - SA[FA+H]-		10.3	187.055	187.055	0.103064		IS	SA+FA-H	1752.29	1502.54	1728.68	1883.75	1957.98	1385.12	1404.86	1773.51	2557.02	2080.38	1648.92	1440.67	1854.96	1622.54	2055.11	3103.79	1800.22	1562.35	1928.7	1575.11	1811.53	1924.08	1219.15	1561.67	1591.13	1585.04	1776.23	1848.61	2068.83	1950.55	1588.45	1859.98	1491.51	1525.95	2191.82	1510.59	1759.11	1615.67	2069.9	1876.97
							Total LC-MS technical variation	17.6285		Relative standard deviation (RSD%)
							Total biological metabolic variation in controls	93.6268		C	M	P	MP
							Total biological metabolic variation in controls - corrected	77.1218		19.4682	26.5633	13.3088	15.2943	Instrument technical variation - IS (% RSD)
										109.193	297.099	267.112	297.609	Biological sample replicate variation (% RSD)
							Total biological metabolic variation after treatments	100.124		21.2578	78.9192	35.5494	45.5174	Total sample replicate variation due to technical variation (% RSD)
							Total biological metabolic variation after treatments - corrected	82.474		87.9348	218.18	231.562	252.092	Biological variation - minus technical variation (RSD%)
[truncated: 21 more columns]

## Sheet: Dataset S5
Brassica nigra - Leaf ontogeny - Secondary metabolism (LC-TOF-MS)
			Treatments	C	C	C	C	C	C	C	C	C	C	M	M	M	M	M	M	M	M	M	M	M	M	M	M	P	P	P	P	P	P	P	P	P	P	MP	MP	MP	MP	MP	MP	MP	MP	MP	MP	Coefficients of variation
			Leaf position (from top)	L1	L2	L3	L4	L5	L1	L2	L3	L4	L5	L1	L2	L3	L4	L5	L1	L2	L3	L4	L5	L1	L2	L3	L5	L1	L2	L3	L4	L5	L1	L2	L3	L4	L5	L1	L2	L3	L4	L5	L1	L2	L3	L4	L5	relative standard deviation (%RSD)
Analysis		Metabolite	Sample #	1	2	3	4	5	6	7	8	9	10	11	12	13	14	15	16	17	18	19	20	21	22	23	24	25	26	27	28	29	30	31	32	33	34	35	36	37	38	39	40	41	42	43	44	C	M
LC-TOF-MS (targeted)	Glucosinolate	Sinigrin		665093000	5.10886e+08	389244000	480776000	174173000	681371000	583061000	573517000	348102000	177501000	2.56418e+08	812628000	678708000	466908000	5.21435e+08	699833000	476899000	563146000	360196000	6.64247e+07	530559000	587493000	297702000	2.26476e+08	342920000	340665000	366029000	313736000	202001000	5.26231e+08	505237000	304938000	348282000	195554000	618824000	786241000	481605000	334906000	168899000	5.01448e+08	739007000	590990000	420608000	178282000	39.9055	41.5561
LC-TOF-MS (targeted)	Glucosinolate	Gluconapin		1193810	910523	669395	798768	273633	2125440	1947580	1415660	698086	469612	1139160	2258040	1833400	827509	1223030	1835720	795113	1063810	730072	42051.5	1692830	1368540	440831	440386	1599170	640014	792857	745473	441101	1114820	1092790	841611	530723	235198	1207650	2147280	944801	552118	184962	2489150	2618160	1669550	940439	281989	58.5872	53.0655
LC-TOF-MS (targeted)	Glucosinolate	Glucojiaputin		2410490	1931370	1151770	1200890	253263	1367450	1210800	779452	457489	239550	2137670	2935710	3447620	1.00377e+06	629561	2436390	1351010	1596260	1012110	48770.9	3111300	1429500	381153	408455	732270	304562	443227	345215	287950	1197210	1107560	833319	654273	331069	4388690	6100880	2881340	1589310	662799	10641900	1.53955e+07	8482870	3704750	1567380	64.1114	65.3778
LC-TOF-MS (targeted)	Glucosinolate	Glucoerucin		964470	782614	575481	664639	329518	932755	850460	791385	416891	394488	766162	1221930	1098670	636090	787797	1.04256e+06	692386	837568	472916	23970.8	946224	868703	393585	377024	630258	410254	482608	389439	279083	731927	719440	514890	416789	171067	790968	1168820	645568	499964	136420	1.02535e+06	1103100	842716	509518	227548	34.4762	42.6735
LC-TOF-MS (targeted)	Glucosinolate	Gluconasturtin		639706	627786	668054	1298070	693716	73815.4	100357	289757	572569	798831	298607	1678540	2327880	1218390	1.96424e+06	167264	351461	800108	1444040	1917820	45984	33493.4	248781	219300	249019	126591	526153	525926	1554400	59352.5	207911	385170	1198910	1106470	1033310	358159	1.96105e+06	6007630	1261260	17795.3	283869	898063	1722720	1118430	62.3124	86.3903
LC-TOF-MS (targeted)	Glucosinolate	Glucoraphanin		862933	663328	639504	962976	876264	930114	776711	1430370	1037290	1110420	80365.4	541383	620634	705694	1186960	1.04509e+06	883090	1465380	972796	1149740	371715	788008	974798	772023	756348	1108240	929520	950688	717579	866731	1039810	880364	1344790	1267980	1092840	811208	862488	864448	1476190	761315	1008930	1124840	1336150	793828	24.9083	44.56
LC-TOF-MS (targeted)	Glucosinolate	Glucobrassicin		500790	551604	629428	1223120	775132	804553	839244	1104990	1185580	809675	98515.4	315137	890111	663662	1600110	19744.1	35209.9	61713.5	141769	300336	1026290	1536400	1285640	1.68603e+06	397909	87338.3	364998	324236	735138	148651	410670	392019	459819	638078	237429	161846	423154	755341	786598	270050	393771	144753	112198	158724	30.2729	96.3571
LC-TOF-MS (targeted)	Glucosinolate	6-methylthio-3-oxohexyl		0	0	0	0	0	0	956.19	0	0	0	0	0	0	0	0	9064.35	7306.45	24403.5	14825.5	4205.91	0	0	0	0	2081.79	0	0	3975.35	6510.02	2211.89	0	7760.01	8493.7	1239.28	100219	26057.9	122913	85990.9	4908.07	102535	140456	156013	32581.6	22953.7	316.228	165.239
LC-TOF-MS (targeted)	Glucosinolate	4-hydroxyglucobrassicin		1.58033e+07	4882830	1854610	2513920	1.01421e+06	9979250	3249590	2758280	833468	238120	1910960	4227560	3197950	1476080	3440900	2366310	1210120	1018150	787916	990819	4798010	3032430	1566080	1446300	2971090	986870	1.01453e+06	683586	940434	7.92403e+06	3466290	1223850	812887	686721	842513	1270650	747017	985185	621495	2.01519e+06	1931530	893783	514324	246060	113.824	57.0113
LC-TOF-MS (targeted)	Glucosinolate	4-methoxy-glucobrassicin		43789.7	8668.67	14734.3	42354.8	104168	1392.76	0	7952.06	109832	131382	15855	5049.64	10886.7	30183.4	88850.7	7616.35	5502	1455.03	1991.24	12944.9	9395.43	1075.73	1105.75	2575.33	5794.59	0	0	0	0	12487.1	0	2322.46	0	1259.57	4854.83	11743.2	47462.9	39628.9	8796.99	15859.8	24391.9	4818.17	2042.6	0	108.147	160.305
LC-TOF-MS (targeted)	Glucosinolate	Neoglucobrassicin		22727.3	4064.46	9660.18	13846.1	3681.21	227693	97307.5	29964.5	8940.67	2498.52	47540.5	19783.1	51212.7	10643.2	19376.6	70094.8	33340.4	17642.8	2216.25	1134.59	243947	38088.4	0	911.343	2655.74	0	0	0	1437.32	1360.28	9444.38	1435.21	16411.6	3836.04	506883	1110840	157142	186668	191305	2193880	2097900	698214	90969.9	20117.2	169.056	150.237
LC-TOF-MS (targeted)	Glucosinolate	Glucoiberin		61236.8	40733.1	37721.4	59333.2	59155.4	50856.5	38140.6	52748.6	38066.7	40039.3	1390560	2.72006e+07	246775	104545	131351	68979.2	31942.2	52224.3	37916.7	43609.2	101434	80388.8	67885.5	53210.1	67584.4	28412.4	29584.6	42279.5	36261.4	37004.2	55255.5	47458.7	61387.7	30021.8	46188.4	73043.1	50492.3	49227.9	51389.1	62238.1	59506.4	40392.3	37282.8	34720.4	20.6398	329.79
LC-TOF-MS (targeted)	Glucosinolate	Sinalbin		39433.6	55534.8	57507.1	126553	59550.1	995.006	2316.62	2898.56	30909.4	75637.6	31963.5	153118	220441	124590	195021	5764.06	23537.8	44654.2	129596	186497	8520.06	0	16798	13325.1	7633.18	6700.14	31521.7	31163.3	177754	0	7479.85	20019.2	91511.6	103797	82693.5	17333.9	199583	425687	107786	779.59	9024.94	68014.9	146736	110645	86.8505	93.6899
LC-TOF-MS (targeted)	Glucosinolate	Glucotropaeolin		35769.9	48676.5	24678.4	38957.1	21223.7	86673.9	47128.7	32658.9	12955	3968.13	2929520	4370600	5349220	1595000	546357	1342170	666941	680916	283255	4566.66	2173300	3011180	148414	240384	365517	47930.2	72404.6	80098.5	76819.4	615499	177995	127446	94087.3	44087.6	1446270	2315320	1709470	1083190	255381	2853920	3326090	2002240	678399	168652	65.279	95.6809
LC-TOF-MS (targeted)	Hydroxy cinnanic acid derivative	1-Caffeoyl-beta-D-glucose		3415580	1477690	527016	167868	42872.5	562059	201620	31855.1	1984.52	1473.73	90505	59409.7	39645	15358.5	33246.9	213914	17241.2	15563.2	18300.9	97644.5	195606	51261.1	14818.4	73483.3	24434.7	1796.4	13774.7	13029.5	19120.8	547048	108371	105872	140478	123400	7868.88	30838.4	13134.5	14519.5	10102.3	147796	65658.1	33467	51635.1	27471.7	167.023	101.747
LC-TOF-MS (targeted)	Hydroxy cinnanic acid derivative	Caffeic-acid 3-glucoside ike		8826.75	10115	710.237	13537.7	13332.1	6881.42	1032.27	1498.97	7613.1	628.356	10894	2132.97	3488.8	3422.32	10762.3	30258.2	10111.7	16565.3	28091.9	6125.55	47875.3	23731.8	9593.16	5986.34	5129.09	3847.74	8647.82	1048.12	769.443	38213.8	28398.6	48305.1	10002.5	9691.43	2334.78	47397	20537.5	18963.7	18123.4	58539.5	124400	53076.6	33133.8	24460.7	80.2829	85.8459
LC-TOF-MS (targeted)	Hydroxy cinnanic acid derivative	1-O-sinapoylglucose		7.6323e+06	5064680	4262580	6694730	3.20975e+06	4738170	5037430	3.61917e+06	3.20365e+06	1909580	770881	1723930	2.05586e+06	1346750	3740760	2206720	1843600	2843420	2192430	2981510	1511040	1595030	2577490	2382040	704239	528829	1115290	1656590	928330	1198640	1676250	2450000	4.10033e+06	2912190	863665	1071710	1.99305e+06	2384210	2374830	1599260	3094670	4071570	4977190	3089710	37.5806	37.3077
LC-TOF-MS (targeted)	Hydroxy cinnanic acid derivative	4-O-beta-D-glucosyl-sinapate		99669.5	111682	93967.5	301731	241741	8085.72	15914.5	23484.5	20399.3	22597	1378300	1876530	1170120	450034	657516	328361	277973	303995	322304	355778	363917	339904	209955	199620	1.02763e+06	460952	570440	500355	357331	734727	511251	403428	434923	285827	100397	116815	141342	160930	114199	544839	670354	515685	453796	312184	108.974	84.3225
LC-TOF-MS (targeted)	Hydroxy cinnanic acid derivative	1-2-disinapoylglucoside		254791	60779.1	17184.4	12035.9	9710.85	1357350	994399	371337	26494.6	13020.8	261720	220010	73135.6	35832.3	84080.1	678844	290685	146611	102167	27677.7	727273	329435	179639	186429	128690	48373.1	32955.1	55092.8	51073.5	211299	115331	124819	25710.5	12737.4	171037	253498	70774.1	64975.7	26601.4	89768.8	163136	70512.2	113854	215934	153.763	92.9628
LC-TOF-MS (targeted)	Hydroxy cinnanic acid derivative	Sinapoylferuloylgentiobiose		1203440	891755	641221	293835	4457.56	1007030	660371	406330	27906.9	3271.21	1214530	3374550	2342540	810653	494682	1040420	856952	634686	184536	23174.1	1692730	1217080	128963	215683	288987	57293.9	23465.2	33984	68116.4	2341940	2.00541e+06	738777	131665	104308	120624	683545	9723.89	9488.56	1406.72	465736	367575	46310.4	5700.17	22438.5	84.9472	87.8283
LC-TOF-MS (targeted)	Hydroxy cinnanic acid derivative	Sinapoylhydroxyferuloylgentiobiose		1182010	1222630	1160910	1502460	322799	1647240	2167620	2592180	1333740	766709	1063400	2826790	3.47246e+06	1952270	2299270	723135	935092	1366030	966685	465986	291787	416230	824494	537414	815801	447824	472047	583491	314270	312765	937942	1436490	1.01125e+06	681926	429935	730915	398097	458664	190212	235343	812516	476010	356785	339522	46.6487	73.2093
LC-TOF-MS (targeted)	Hydroxy cinnanic acid derivative	Disinapoylgentiobiose		1.63301e+07	12584800	9649140	10937100	1833350	21043300	21072900	21406300	6990360	2432120	3706290	21275400	19692700	10956400	7.77981e+06	24697500	16811200	18975100	9000560	2104310	10022400	10044800	4711770	5450740	7.06565e+06	4868160	4870590	4848520	2843320	13627900	19860700	11681000	5273990	2726240	11393600	17870600	5674460	4225910	1984260	6114620	13393000	3786130	2703130	2283190	59.7636	59.0743
LC-TOF-MS (targeted)	Hydroxy cinnanic acid derivative	Disinapoylhydroxyferuloylgentiobiose		374517	247170	256018	421245	111202	260958	364463	390779	324479	201505	77986.1	337151	499848	263855	254854	39578	91431.5	190328	196270	296951	37064.2	52913.7	76470	60064.1	143807	75126.5	211295	243560	129797	33710.3	146942	413418	336929	187356	32588.9	57261.9	71692.2	107212	33618.6	110114	727228	609389	245472	193787	32.8429	75.9023
LC-TOF-MS (targeted)	Hydroxy cinnanic acid derivative	1-2-20-trisinapoylgentiobios		11031600	6847290	4328870	4952840	1433030	11730600	10813600	6180570	2511000	1382720	1428300	7126590	6853380	2411190	3094420	12149200	8888690	9171690	5134530	2035850	5452570	5145150	1969780	1892400	4109420	2241820	3201990	3131270	1.87632e+06	6192880	8276070	6087580	3.84528e+06	1977330	3170750	7919510	2132520	1881670	864554	8301020	22415700	15269700	4695020	2194900	64.4716	60.4418
LC-TOF-MS (targeted)	Hydroxy cinnanic acid derivative	Qn-3-sinapoylsophoroside		5601.57	3013.4	733.706	2434.9	0	30036.6	62791.1	48874.7	5743.11	0	27608.7	36879.3	30682	2426.3	0	5959.43	9027.89	14608.5	2101.25	0	34797.8	14729.2	0	0	3542.98	2475.68	0	0	0	55842.3	16302.6	9999.81	0	0	0	10047.1	0	0	0	5804.14	2432.53	0	1392.3	1270.49	144.706	102.221
LC-TOF-MS (targeted)	Flavonol glucoside	Is-3-feruloylglucoside-7-glucoside		0	1495.45	677.333	1347.52	0	3569.07	9521.3	1473.08	0	0	2217.79	4938.34	0	0	0	16145	3549.62	3348.37	1601.38	0	7941.71	0	0	0	9477.39	1133.94	0	0	720.135	16488	19284.7	5870.7	0	0	3059.85	8541.5	3771.24	992.661	0	804.282	1277.54	2817.6	0	0	162.137	151.65
LC-TOF-MS (targeted)	Flavonol glucoside	Is-3-sinapoyl-p-coumaroyldiglucoside		0	0	0	1129.58	0	0	0	0	0	0	141.619	1119.75	0	0	0	1176.99	0	847.462	0	0	718.454	0	0	0	979.524	0	0	0	0	0	0	0	0	0	0	0	0	0	0	585.016	0	812.888	0	0	316.228	152.856
LC-TOF-MS (targeted)	Flavonol glucoside	Km-7-glucoside		4507.95	8087.24	1057.93	1082.47	0	10472.2	13638.6	6903.99	0	0	22460.1	7624.02	6666.03	1937.92	1222	4273.39	1014.65	0	0	0	71612	12045.4	2080.05	790.846	7217.24	0	955.594	1056.69	0	76992.6	5375.07	12257.2	0	0	0	9166.88	47770.2	0	0	11573.9	6893.88	0	1556.63	1609.65	108.57	194.189
LC-TOF-MS (targeted)	Flavonol glucoside	Km-3-glucoside-7-glucoside		4525.22	8122.95	1063	0	0	10518.3	13705.8	8304.8	0	0	22291.5	7641.41	6739.81	0	0	4304.21	2012.71	0	1270.32	0	71847.3	12114	2094.72	797.911	7565.01	0	965.716	1058.58	0	77296	5401.08	12306.7	0	0	0	12076.3	50413.8	0	0	11615.2	6929.01	0	0	1332.61	111.963	195.987
LC-TOF-MS (targeted)	Flavonol glucoside	Km-3-p-coumaroylsophoroside-7-glucoside		1013470	648601	404181	416018	315301	1225390	592429	900510	353087	120501	427045	1621150	982944	684203	788431	305492	334266	364385	458296	514970	873927	1111070	362580	387949	1618880	586366	568977	985439	596618	1399800	2100850	1513130	1.00804e+06	886796	347428	800314	488032	888395	727903	733065	1.0046e+06	664632	603842	771907	58.3407	57.2379
LC-TOF-MS (targeted)	Flavonol glucoside	Km-3-hydroxyferuloyldiglucoside-7-glucoside		18825.3	168945	171794	302996	71727.4	22633.9	55732.8	162204	122215	38985.5	26646.1	141977	328699	174429	275731	5881.03	30487.9	95077.4	189861	131516	24565.9	66575.3	65786	67680.4	125008	76756.3	136904	173469	90150.7	14131.2	133103	298301	152539	60365.6	33126.5	80077.9	44361.6	61974.9	24541	19220.5	123526	60840.4	22315.4	91067.5	79.1034	84.0148
LC-TOF-MS (targeted)	Flavonol glucoside	Qn-7-sophoroside		95346.3	21047.3	11495	14333.1	833.905	232539	72648	44025.3	0	2357.38	36189.4	68652.6	42312.3	20784	34384.1	20270	10484.3	0	1038.76	9572.47	29731.8	17761.7	8718.97	9309.02	7646.6	0	1994.77	2075.97	764.366	16553.8	3318	736.948	2967.58	9836.36	0	1171.04	0	0	7381.64	15527.6	14563.9	5849.26	6699.46	13624.2	145.638	82.985
LC-TOF-MS (targeted)	Flavonol glucoside	Km-3-sophoroside-7-glucoside		28471100	30729800	24318500	24054700	8537460	14220900	8229250	12514500	4985370	2.05541e+06	3.57212e+06	31618100	3.07004e+07	1.40806e+07	18861800	13354000	11456300	15447500	13545200	14543900	16326900	19372200	11929000	9323330	16062000	9578870	12481000	10945000	7.84275e+06	22958000	32732500	21029000	15828400	8692830	7099910	17412900	6.76958e+06	9768550	10905900	6.54578e+06	16704000	10737600	7.10238e+06	8361000	65.0928	45.789
LC-TOF-MS (targeted)	Flavonol glucoside	Qn-3-cafeoylsophoroside-7-glucoside		2458270	1122770	747945	822535	216350	1978810	930342	704641	188322	61674	712228	2202010	1537000	730244	701970	691460	553490	302693	175127	98099.5	617188	465383	172359	174116	778124	230210	253790	467644	308358	916232	743867	315983	224048	394933	23012.3	110316	58171.9	75270.5	64494.2	378738	375947	138395	118382	205112	83.76	84.9558
LC-TOF-MS (targeted)	Flavonol glucoside	Qn-3-sinapoylsophoroside-7-glucoside (1)		2474410	1352790	922632	967260	239635	7945470	3159500	2570660	734619	275172	1.04364e+06	2887780	2012010	983511	1.98193e+06	3116860	2504150	1.80066e+06	940407	602037	894809	831254	377811	562108	1.74259e+06	747237	851622	1205870	986696	2424490	1969020	854061	825542	1286770	420119	806160	404089	635352	676854	1.8147e+06	2181310	961068	766357	837736	111.322	58.7575
LC-TOF-MS (targeted)	Flavonol glucoside	Qn-3-sinapoylsophoroside-7-glucoside (2)		94182.4	126626	148219	145463	65949.9	54953.1	41281.4	97923.6	31751.4	23386.4	153547	247847	304450	157380	162840	73212.8	104441	217792	161394	111260	344485	315392	63673.4	73423.5	144511	56054.9	72360.9	84900.5	81949.5	391235	450321	368135	239653	102799	58506	252338	44494.4	39349.2	8261.79	192010	231758	124616	53807.9	60757.7	55.961	49.9757
LC-TOF-MS (targeted)	Flavonol glucoside	Qn-3-sinapoylsophoroside-7-glucoside (3)		35534.7	58409.7	35169	25761.3	10436.6	26389.7	21075.7	6028.67	3350.92	757.635	39297.6	107967	86879.2	38670.3	39420.8	28821.4	25545.6	24371.6	31564.5	14809.5	145364	101706	7532.02	8741.92	41790.9	9014.65	14694.3	8120.54	16936.3	218217	211530	146002	25634.9	15164.2	7133.04	60900.8	996.811	4487.11	0	48170.2	61898	26952.8	5122.97	9749.43	80.5757	80.0633
LC-TOF-MS (targeted)	Unknown	129		11043.1	18203.2	12975.7	3.52002e+06	58938.5	38507.1	26512.3	70005.6	32391.9	52903.4	87292.7	2803760	51644.4	34029.6	11221.6	51702.4	47631	91473.5	52489.5	2934360	22434.1	23502.5	48279.2	22513.4	25452.6	27361.2	63354.9	46668.2	38559.9	11346.8	22323.7	56235.1	64208.5	40804.3	3850210	47693	23632.4	28950.8	24749.4	29566.3	72602.6	80373	109998	64424	286.87	220.176
LC-TOF-MS (targeted)	Unknown	148		66111.8	267201	231507	477160	245574	294661	295899	510479	293570	213908	32971.4	541887	698955	483586	1031250	11783.4	62493.6	62365.3	127131	292106	63987.5	229470	167688	198232	173027	109247	173249	305801	339207	313099	440721	348821	220006	262127	487300	445762	398288	711948	416716	395121	344266	209665	117618	227738	43.9095	106.243
LC-TOF-MS (targeted)	Unknown	337		661565	486369	542752	712499	766764	476918	536695	739966	684969	508904	200335	303019	340918	271079	708008	369149	328431	498017	428463	626833	293748	292370	500021	557229	106826	84841.5	231631	334061	197770	185889	258436	357615	756474	560788	143224	205947	373380	495664	494814	269284	486302	710947	941313	554317	18.3438	37.433
LC-TOF-MS (targeted)	Unknown	338		1409630	1932820	2.05801e+06	2142310	1170710	856524	717022	1309600	867416	468046	973020	3.40018e+06	4761240	2414690	2399280	1377400	1672300	2714550	2.05554e+06	2084780	4141930	6614220	1195430	1440350	1801090	1282570	1479080	1685660	1562320	6250640	8897840	5010150	3627210	2227020	1452740	3.38663e+06	1109520	928047	577666	2245730	2918580	2039920	1308270	1.02747e+06	45.5924	58.4688
LC-TOF-MS (targeted)	Unknown	381		295410	473614	331581	468137	56950.8	190787	196096	157824	33229.9	15694	391495	652987	172087	28132.3	12291.2	301180	189867	300991	139421	10589.6	690624	824083	93802.1	138883	575617	256328	229846	139037	102133	102131	195789	78796.9	13687.1	30989.9	1033780	793005	520451	447121	9068.1	303827	220193	108948	16178.6	6991.3	75.4712	93.3376
LC-TOF-MS (targeted)	Unknown	386		2729310	2132550	2168480	1829290	576237	3144520	3640390	3334230	1451450	819376	1.70846e+06	3437350	3275510	2229990	2103350	3727800	2863210	3.40354e+06	1.81866e+06	676779	2071210	2057660	1425590	1260770	2119610	1319340	1244580	1104600	788472	2290980	3054750	2951650	1416410	795666	2298380	2883890	1326920	1017990	644731	1516460	2303660	1233310	769189	960610	47.7528	38.3234
LC-TOF-MS (targeted)	Unknown	421		0	0	0	0	0	25574.7	81722.2	82093.4	34546.5	32040.4	0	0	0	0	0	4758.26	16908.9	49074.9	59747.7	109318	0	0	0	857.698	24385.7	2627.36	36058.2	68425.6	43749.7	0	25466.7	86861.5	66413.9	40398.6	12093.5	24599.9	45868.8	61641.2	25999.1	5305.07	34402.2	83298.2	114748	115291	128.513	183.925
LC-TOF-MS (targeted)	Unknown	554		14347.4	25643.8	9763.01	24573.1	1383.5	177929	397732	589303	360742	327424	3467.81	6833.46	28421	897.175	9172.54	333440	416474	641304	814149	1189600	12008.2	6002.65	5322.54	2422.91	540561	319922	1.01712e+06	1501940	1153030	287137	1004860	1332580	965940	532848	897701	1913540	1399200	1162960	535402	1323580	2956440	3910530	4398750	3773530	109.842	147.237
								Total LC-MS technical variation	17.3812		Relative standard deviation (RSD%)
								Total biological metabolic variation in controls	58.5044										Total biological metabolic variation middle leaves	50.3704		C	M	P	MP
								Total biological metabolic variation in controls - corrected	48.3356										Total biological metabolic variation middle leaves - corrected	41.6154		19.4682	26.5633	13.3088	15.2943	Instrument technical variation - IS (% RSD)
																						95.7908	99.2533	91.6896	88.958	Biological sample replicate variation (% RSD)
								Total biological metabolic variation after treatments	57.41										Total biological metabolic variation top leaves	65.7367		18.6487	26.3649	12.2028	13.6055	Sample replicate variation due to technical variation (% RSD)
								Total biological metabolic variation after treatments - corrected	47.4314										Total biological metabolic variation top leaves - corrected	54.3108		77.1421	72.8884	79.4868	75.3525	Biological variation - minus technical variation (RSD%)
[truncated: 12 more columns]
